# Supplementary material for: Genome-Wide Association and Meta-Analysis Identify Candidate Genes for Sperm Freezability in Duroc and Yorkshire Boars
Source: Int J Mol Sci. 2026 Jul 22;27(14):6506. doi: 10.3390/ijms27146506 (PMC13410469; doi:10.3390/ijms27146506)
Supplement: Supplementary file 1 [file ijms-27-06506-s001.zip]

Archive with 8 entries (8 files):
- Supplementary Information_ Supplementary Figures.pdf
- Supplementary Table S1.xlsx
- Supplementary Table S2.xlsx
- Supplementary Table S3.xlsx
- Supplementary Table S4.xlsx
- Supplementary Table S5.xlsx
- Supplementary Table S6.xlsx
- Supplementary Table S7.xlsx
