# Supplementary material for: Genome-Wide Association and Meta-Analysis Identify Candidate Genes for Sperm Freezability in Duroc and Yorkshire Boars
Source: Int J Mol Sci. 2026 Jul 22;27(14):6506. doi: 10.3390/ijms27146506 (PMC13410469; doi:10.3390/ijms27146506)
Supplement: Supplementary file 1 [file ijms-27-06506-s001.zip › Supplementary Table S1.xlsx]

## Sheet: Duroc_382
ID	Age at semen collection (years)	Fresh semen motility (100%)	Sperm concentration of fresh semen (10⁶/mL)	Sperm abnormality rate (100%)	Post-thaw sperm motility (100%)	Post-thaw progressive motility (100%)	Recovery rate (100%)	Z_score	PCA1	PCA2	PCA3	PCA4	PCA5
D13502	1	93	8.5	12	56.9	44.2	61.1828	-0.0132144	0.0134759	-0.0227216	-0.0114791	0.0133993	0.0278272
D12105	1	89	3.5	8	59.9	44	67.3034	0.556264	-0.0227571	0.0209971	-0.0442372	-0.0014701	0.0161009
D10101	1	93	3.95	4.7	57.7	49.9	62.043	0.0668229	0.00446423	-0.021793	-0.0158949	-0.0430863	-0.000403882
D4301	1	87	4.41	6.3	58.3	38.1	67.0115	0.529107	-0.00621897	-0.00477838	0.00985232	-0.0616267	0.0464317
D205	1	85	1.8	5	43.6	32.9	51.2941	-0.93329	0.0305145	-0.0129091	-0.00717141	-0.0124424	-0.0478983
D12503	1	90	10.11	7	32	23	35.5556	-2.39766	-0.0198837	-0.0184363	-0.05151	-0.0394026	-0.00678456
D12102	1	90	3.13	13	43	32.4	47.7778	-1.26046	-0.0265017	0.0320955	-0.0572121	0.0398838	0.0462617
D8290	1	95.3	11.14	3	66.6	53.6	69.8846	0.796428	-0.00237106	-0.00267556	0.0317096	-0.0621514	0.113573
D13404	2	92	5.06	3.8	58	43.5	63.0435	0.15991	0.0189613	-0.00134836	-0.0223626	-0.0142083	-0.00308854
D4230	2	92	7.81	7	72.4	37.4	78.6957	1.61624	0.0873942	0.0195602	0.0184452	-0.0255571	0.000737541
D13903	2	83	3.28	5	44.6	37.7	53.7349	-0.706188	-0.0283894	0.0320645	0.0416237	-0.0492655	-0.0534352
D6722	2	92	2.83	6	61.9	18.4	67.2826	0.554333	0.0685783	-0.0234253	-0.0207663	0.00655418	0.0751927
D12701	2	90	2.6	5	56	43	62.2222	0.0834973	0.0324315	0.0382981	0.0429559	0.0339441	-0.00807748
D5334	2	88	8.83	5	56.3	40.7	63.9773	0.246793	0.0482668	-0.0456579	-0.0499213	-0.0057536	0.0630557
D3741	2	96	4.96	14	51	25.2	53.125	-0.762939	0.0491544	-0.0168479	0.0234055	0.0190944	0.0290433
D6435	2	84	8	5	48.5	31.5	57.7381	-0.333721	0.0214606	-0.0258263	-0.00502704	-0.0181103	0.0332643
D7180	2	90	4.19	11	61.4	43.6	68.2222	0.641757	0.0199174	-0.0280061	-0.0389247	0.020467	0.0766374
D14407	2	89	3.9	4.8	64	51	71.9101	0.984891	0.00602371	0.002519	0.0209612	0.0157824	0.0197589
D6766	2	94	5.77	4	80.2	51.9	85.3191	2.23251	-0.025826	0.0979056	-0.0368195	0.0972089	0.181706
D5671	2	96	5.92	3	54.6	26	56.875	-0.414026	-0.0619243	0.0592513	-0.00634233	0.0361328	0.0245306
D5358	2	88	4.31	6	56.1	37.6	63.75	0.225647	0.03064	0.0578867	0.0443497	0.0140459	-0.0435466
D5348	2	91	10.75	9	56.6	43	62.1978	0.0812252	-0.00451098	-0.00586833	-0.035511	0.036172	-0.050661
D13201	2	85	3.7	5.6	51.8	40.3	60.9412	-0.0356955	0.0427168	-0.0210259	0.00643584	-0.062929	-0.0161776
D13802	2	84	4.01	7	62.3	52.3	74.1667	1.19485	0.0135385	-0.0274654	-0.0458409	0.00643592	-0.0706366
D7179	2	83	6.78	6	59.3	41.7	71.4458	0.941688	0.058365	-0.0283385	-0.06542	0.0110311	0.077787
D8266	2	88	6.8	10	36.4	26.7	41.3636	-1.85726	0.0839417	-0.0028743	-0.019781	0.0167204	0.0507486
D4140	2	87	9	8	42.5	27.3	48.8506	-1.16065	-0.0217412	0.000382092	-0.0303957	-0.00362647	0.0470518
D6491	2	84.3	5.14	4	39.1	19.3	46.382	-1.39033	-0.0129582	0.0350779	0.0286721	-0.0115526	0.0145392
D5272	2	86	3.7	6	61.5	49.6	71.5116	0.947815	0.0077723	0.0539252	-0.0316717	0.0337	0.00514891
D7169	2	93	3.81	6	54	42.8	58.0645	-0.30335	0.0270584	0.064156	0.0596689	0.035734	-0.0104736
D3771	2	96	6.07	4	68.5	33.9	71.3542	0.933164	0.0269892	0.0733419	0.00332771	0.0993317	0.124551
D6762	2	93	5.37	8	77.6	35	83.4409	2.05775	-0.038209	0.120191	-0.0932025	0.140772	0.168678
D3826	2	96	9.69	7	75.1	28.4	78.2292	1.57284	-0.00585238	0.0963199	-0.00406195	0.115901	0.098073
D6564	2	96	4.96	3	59	40.1	61.4583	0.0124225	0.0307397	0.0560426	0.014459	0.0873451	-0.0472624
D3774	2	97	6.07	5	77.4	48.4	79.7938	1.71842	0.122613	-0.00473391	-0.0132663	0.0325645	0.0321481
D6524	2	94	5.92	3	64.4	41.3	68.5106	0.668593	-0.0831234	-0.152004	0.108117	0.119352	-0.0104208
D3821	2	90	6.27	5	54.5	19	60.5556	-0.0715749	0.0783917	0.0169143	0.0729691	0.010706	-0.0059273
D7168	2	87	6.8	5	39.8	29.4	45.7471	-1.4494	0.0520013	0.0805843	0.069554	0.0516046	-0.0102741
D5012	2	90.7	7.15	4	44.8	27.1	49.3936	-1.11012	-0.0132454	0.0595222	0.0407318	-0.0463077	-0.0246195
D5267	2	89	3.7	8	52.2	40.8	58.6517	-0.248717	-0.0161554	-0.0199232	-0.0104743	0.0125794	0.0264015
D3708	2	93	5.15	2	65.4	36	70.3226	0.837182	0.0786653	0.00745921	0.029359	0.0796732	-0.00201359
D7977	2	86	3.16	6	49.5	37.6	57.5581	-0.350465	-0.00370904	-0.0369925	-0.0136347	-0.0258631	0.00352994
D3686	2	94	8.86	6	64.6	34.5	68.7234	0.688389	0.0252471	-0.0785344	-0.0579767	-0.054985	-0.0225207
D5375	2	87	3.7	7	26.6	16	30.5747	-2.86109	0.0387297	0.0378144	0.0413853	0.0500328	-0.0271769
D3758	2	93	5.34	9	65	24.9	69.8925	0.797163	0.116981	-0.0385644	-0.0139847	0.0454017	0.0212678
D6508	2	92	6.96	5	49.9	25.6	54.2391	-0.659276	-0.0587996	-0.141106	0.108742	0.10151	-0.0362767
D3719	2	92	8.78	8	61.5	34	66.8478	0.513879	0.0805315	-0.0471008	0.00632811	0.0103849	-0.0523453
D3617	2	95	6	4	80.2	54.5	84.4211	2.14895	0.0052131	-0.0449651	0.0191979	-0.0221049	0.0258553
D3624	2	96	5.46	10	60.3	30.9	62.8125	0.138419	0.0123982	0.0292748	-0.0557292	-0.0157232	0.0119303
D275	2	95	10.33	9	46.4	20.4	48.8421	-1.16143	0.0512691	0.0294678	0.0478078	-0.0120845	-0.0681784
D4616	2	93	6.35	4	58.2	26.3	62.5806	0.116846	-0.0120534	-0.0553756	-0.00941757	-0.0815183	-0.0137317
D2978	2	92	5.32	8	48.7	21.6	52.9348	-0.780637	-0.0444574	-0.101776	0.0713897	0.138728	-0.0926741
D4658	2	94	5.85	8	60	31.5	63.8298	0.233071	0.145981	0.0761955	0.073201	0.000320718	-0.0904516
D3932	2	92.6	10.18	8	32.8	24.5	35.4212	-2.41016	-0.0427606	-0.00832999	-0.00264351	0.00624087	-0.00336524
D265	2	93	5.37	6	63.5	36.8	68.2796	0.647093	0.00572634	-0.0137987	-0.00710283	-0.0299413	-0.0178272
D4648	2	95	7.45	9	75.3	37.8	79.2632	1.66904	-0.0492406	-0.0403266	-0.0910438	0.0368693	-0.0600011
D4913	2	85.2	5.46	9	53.8	35.8	63.1455	0.169406	0.0375543	-0.00455662	-0.0384666	0.0226153	0.00476697
D2899	2	92	8.34	9	63.5	26.7	69.0217	0.716147	-0.0846961	0.0668149	-0.0342401	-0.0684918	-0.00362096
D4539	2	95	6.52	3	70.3	31.3	74	1.17934	0.0145391	-0.0602739	-0.129801	0.0431583	-0.0468246
D6463	2	90.9	6.33	10	40.9	30.6	44.9945	-1.51943	-0.00200376	0.0455494	0.0958327	-0.0346209	-0.0543225
D3727	2	93	7.28	7	38.7	29	41.6129	-1.83406	-0.0587257	0.0475745	-0.0503809	0.0502767	-0.0801906
D6576	2	97	9.55	6	54.3	23.7	55.9794	-0.497358	0.0869211	0.000650202	0.00155617	0.0772823	-0.017796
D3750	2	94	5.3	7	50	33	53.1915	-0.756752	0.127076	-0.00726246	0.014217	0.0496003	-0.0169578
D6721	2	94	4.24	3	51.8	33.7	55.1064	-0.578584	0.0583408	-0.0195693	-0.0291997	-0.00673466	0.0560618
D4909	2	87.2	7.74	6	51.4	30.9	58.945	-0.221431	0.0194206	-0.0166611	-0.0244716	-0.0140682	0.0109889
D3829	2	96	9.61	5	53.8	34.6	56.0417	-0.491562	0.0776892	-0.022203	0.0019032	-0.0246688	0.0137784
D4223	2	86	4.4	5	25.2	14.9	29.3023	-2.97948	0.0260387	-0.00466847	-0.0600316	0.042107	-0.0418909
D6460	2	82	4.42	8	59.9	39.7	73.0488	1.09084	-0.0307191	0.0441215	0.0514739	-0.00571413	-0.00462825
D6532	2	92	3.96	2	65.8	44.4	71.5217	0.948756	-0.0251581	-0.0236717	0.00892669	-0.00876962	0.0462353
D2962	2	95	10.51	10	55.2	32	58.1053	-0.299558	0.0510799	-0.030984	-0.0232411	-0.0281446	0.00777019
D3788	2	94	6.29	9	51.1	34.1	54.3617	-0.647872	0.0713871	-0.00119064	-0.0129928	0.0523571	-0.0274576
D3632	2	95	6	7	53	34.4	55.7895	-0.515027	0.0121334	0.00405924	-0.00377217	0.0352091	-0.0122987
D6105	2	91	5.85	3	62.1	43.8	68.2418	0.643575	0.100049	-0.0106964	-0.014554	-0.0218436	0.0251012
D3748	2	96	10.23	7	60	40.3	62.5	0.109343	0.114569	0.0151946	0.0129888	0.0686487	0.00329827
D2963	2	80	3	8	40	22	50	-1.0537	0.0281392	-0.0219374	-0.011401	-0.0405427	-0.0154064
D6467	2	91	7.29	4.1	46.2	35.2	50.7692	-0.982127	-0.0165878	0.0506221	0.0799409	-0.0332895	-0.0506299
D5675	2	96	11.96	9	52.9	37.7	55.1042	-0.57879	-0.0143933	0.194617	0.0128688	0.118146	0.0903035
D3718	2	94	5.69	12	40.6	24.1	43.1915	-1.68719	0.0196316	-0.0301613	0.0456346	0.0219302	-0.0389306
D6386	2	81.7	4.45	6	46.3	38.2	56.6707	-0.433031	-0.00242766	0.0229625	-0.0354701	0.0268798	-0.112809
D2908	2	97	10.53	6	50.3	32.7	51.8557	-0.881041	-0.0859747	0.0564049	-0.012662	-0.076336	-0.0259206
D269	2	91	2.61	8	60	35.9	65.9341	0.42886	0.0140555	-0.0487847	-0.0216953	-0.0472864	0.0425456
D3937	2	90.5	6.22	12	47.3	30.8	52.2652	-0.842938	-0.0511132	0.0509059	-0.0119239	0.0168119	-0.0446985
D6021	2	92	3.76	4	58.3	42.8	63.3696	0.19025	0.00226051	-0.015576	0.0377806	-0.00508335	-0.0186324
D3764	2	80	3.2	8	49.6	35.7	62	0.062821	0.0725758	-0.0402078	0.0360337	0.0265218	0.0360972
D7705	2	86	6.7	7	62.5	43.9	72.6744	1.056	0.0687209	-0.0605125	-0.0272801	-0.0405457	0.0397035
D3762	2	95	7	6	43.7	29.8	46	-1.42587	0.0394329	-0.0296555	-0.0431561	0.0571008	0.0668264
D3665	2	92	5.58	7	34.7	23.5	37.7174	-2.19651	0.01551	-0.0903254	-0.0388072	-0.0755016	-0.0151178
D4626	2	89	4.1	7	60	36.2	67.4157	0.566719	0.0325482	-0.0487774	-0.111	-0.00613585	-0.0561714
D4538	2	96	4.43	3	63.1	45.1	65.7292	0.409795	0.0265747	-0.0657343	-0.131144	0.0439268	-0.0186814
D7975	2	87	4.88	7	47.2	38.9	54.2529	-0.657998	-0.00478973	-0.00540364	-0.0409403	-0.0154805	0.0144777
D7454	2	88.8	6.18	6	44.4	33.2	50	-1.0537	-0.0287608	0.0238616	0.0747038	-0.0998447	0.0742838
D7982	2	81	4.5	8	45.9	27.6	56.6667	-0.43341	0.0024791	-0.0562392	0.0396197	-0.00583535	0.0244226
D6378	2	88	7.47	10	57.5	32.8	65.3409	0.37367	-0.000813217	-0.0162009	0.0433611	0.0243716	-0.0121399
D7443	2	88.9	5.23	13	51.4	38.4	57.8178	-0.326307	-0.0260455	0.0597235	0.150255	-0.10276	0.065437
D6368	2	86.6	4.89	6	59.6	41.7	68.8222	0.697579	0.0842707	-0.0151027	-0.0269379	-0.0279588	0.0128068
D6367	2	81	4.33	4	55.5	41.7	68.5185	0.669326	0.0900552	0.00996731	-0.0113954	-0.0146082	0.0301391
D2901	2	94	4.28	4	46	32.8	48.9362	-1.15268	-0.0454192	0.0476267	0.00507944	-0.0407666	-0.0503058
D3927	2	82	5.01	6	57.1	37	69.6341	0.773128	-0.0444168	0.028772	-0.0702414	0.0533175	-0.0100714
D3950	2	81	3.59	7	57	46.4	70.3704	0.841628	0.0479861	-0.0446467	-0.0177829	-0.0366762	0.0851782
D8214	2	96	7.79	3.4	60.8	52.6	63.3333	0.186879	-0.0272397	0.0457125	-0.0358088	-0.03556	-0.0262231
D7478	2	86.4	6.5	10	42	29.7	48.6111	-1.18293	-0.0968469	0.0831322	-0.0376803	0.027682	-0.179564
D6740	2	95	4.26	3	48	31.6	50.5263	-1.00473	0.0151752	-0.0364807	-0.00119787	-0.00730366	0.00455064
D3339	2	94	5.3	8	42.7	22.5	45.4255	-1.47932	0.0475022	-0.053742	-0.0223777	0.0545533	0.0287268
D3671	2	96	9.23	8	67.1	32.7	69.8958	0.797476	0.0041652	-0.0275806	-0.0363688	-0.0722183	0.0170271
D4941	2	85.3	5.22	9.2	57.7	43.2	67.6436	0.587921	0.0416585	0.0687802	0.133033	-0.0023481	-0.011256
D3269	2	90	4.31	4	48.4	24.1	53.7778	-0.702202	0.00211356	0.0129531	-0.129835	0.0198183	-0.0446904
D8103	2	87.7	4.41	6.4	59.1	46.8	67.3888	0.564215	0.00764434	0.0159135	-0.0630543	-0.00258664	0.0060364
D5332	2	83	9	6.9	54.7	44.4	65.9036	0.426026	0.0438135	-0.0240321	-0.0464447	0.0185243	0.0633971
D7444	2	86.6	2.95	7	42.4	33	48.9607	-1.1504	-0.0266196	0.0591421	0.121729	-0.10948	0.0510085
D6390	2	83	6.7	6	54.7	43	65.9036	0.426026	-0.00737685	0.00303019	0.0165544	0.0353862	-0.105105
D7453	2	91.3	3.26	4	56.2	39.9	61.5553	0.0214458	-0.0316025	-0.0251255	0.0924088	-0.0659232	0.064653
D4631	2	97	9.2	8	45.8	23.2	47.2165	-1.31269	-0.0553884	0.0393566	-0.0400792	0.0361152	-0.062315
D264	2	92	6.9	7	64.4	44	70	0.807168	0.0197938	0.00049792	0.0152634	-0.0290226	0.00944249
D3746	2	96	6.79	4	60.15	28.35	62.6562	0.123881	0.034785	0.0172075	-0.0358503	-0.0258495	0.0103485
D6226	2	88	3.64	6	48.5	35.4	55.1136	-0.577909	-0.0249794	0.0272275	0.12609	-0.102321	0.0933473
D4944	2	81	3.1	5	63.3	51.2	78.1481	1.5653	0.037844	0.0866221	0.154402	0.00743598	-0.0168328
D4623	2	98	6.7	2	64.8	43.6	66.1224	0.446387	0.0345451	-0.0608088	-0.133593	0.0582811	-0.0395594
D6258	2	84	10.22	17.1	44.1	36.2	52.5	-0.821091	-0.0261584	0.00133043	-0.00638199	0.0268614	0.0039542
D4960	2	92	7	3	60	42.3	65.2174	0.362178	-0.010824	-0.00852235	0.00106365	-0.046518	-0.0204792
D3443	2	96	2.35	4	63.3	43.5	65.9375	0.429179	-0.0865353	0.0207948	-0.0135862	-0.0886153	0.00202899
D4636	2	94	6.08	4	54.9	30.8	58.4043	-0.271739	-0.0181994	-0.0416036	-0.0707197	0.0416327	-0.0411386
D2999	2	96	2.56	9	51.5	37.8	53.6458	-0.714479	-0.098174	-0.148848	0.120394	0.100131	-0.0124866
D6004	2	89	2.7	6.9	59.1	44.2	66.4045	0.47263	0.0205339	-0.0501033	0.0365807	-0.0243384	-0.0165401
D42199	2	94	2.17	3	60.4	36.7	64.2553	0.272663	0.0209015	0.0213692	0.0309123	-0.0109104	-0.0290442
D6572	2	96	4.49	14	36.1	19.4	37.6042	-2.20705	-0.0914362	0.0164392	-0.0399136	-0.0672688	-0.0693453
D6554	2	94	3.96	10	53.2	31.9	56.5957	-0.440009	-0.0558623	-0.0582992	0.0796338	0.0570032	0.00269381
D5991	2	83.4	3.69	6.5	45	30	53.9568	-0.685542	-0.0362561	-0.0383243	-0.0373995	-0.0782386	-0.0264829
D4650	2	92	7.22	5	67.7	44.9	73.587	1.14091	0.145187	0.0183334	0.0530151	-0.0180526	-0.0997839
D5333	2	86	1.65	3.4	47.9	34.5	55.6977	-0.523568	0.0449149	-0.0232259	-0.0427897	0.000631742	0.0816867
D6541	2	97	7.28	4	62.74	43.5	64.6804	0.312216	-0.0799012	0.122696	-0.0208371	0.087798	0.0879616
D4104	2	91	7.11	5	59.7	45.1	65.6044	0.398186	0.00922087	0.031408	-0.0424696	0.0585074	-0.070702
D4651	2	92	5.2	5	62.3	42.4	67.7174	0.594786	0.133957	0.0158325	0.0420512	-0.0230556	-0.104675
D6553	2	92	7.18	7	46.8	31.7	50.8696	-0.972792	-0.0445732	-0.056486	0.0549913	0.0723283	-0.00898185
D3439	2	93	13.3	6	45.7	28	49.1398	-1.13374	0.00629503	-0.0284265	0.000325107	-0.047964	-0.0393504
D2394	2	96	8.84	8	24.7	12.2	25.7292	-3.31194	-0.0927382	0.00787982	-0.00759635	-0.122003	0.00294135
D4961	2	87	7.9	9.4	59.4	43.9	68.2759	0.646748	-0.0184716	-0.030334	0.010537	-0.046943	-0.0163846
D6778	2	97	6.2	4	56.4	36	58.1443	-0.295923	-0.0452915	0.0883276	0.0146448	0.0619007	0.159391
D3434	2	94	4.31	8	60.6	38.3	64.4681	0.29246	0.0034464	0.0253589	-0.00255063	0.0255679	-0.0577838
D42676	2	96	5.15	6	60	35.7	62.5	0.109343	0.0840905	0.0943351	0.12692	-0.00551497	-0.0536839
D6224	2	91	3.84	6	58.1	44.1	63.8462	0.234593	-0.0381897	0.00396183	0.121734	-0.0933979	0.0807571
D5003	2	86	2.94	5.1	49.1	39.2	57.093	-0.393741	-0.0285247	-0.00958052	-0.0116717	-0.0285298	0.0460812
D4962	2	91	3.69	3	64.1	50.5	70.4396	0.848066	-0.0147826	-0.0148921	0.00848526	-0.0366611	-0.00899878
D40966	2	96	3.86	1	60	42.3	62.5	0.109343	0.0522105	-0.00764933	-0.0298136	-0.0129824	0.00417209
D6502	2	96	6	7	60	40.3	62.5	0.109343	-0.090141	-0.12505	0.123117	0.0968256	0.00921684
D6489	2	89	4.9	5.9	66.8	57.5	75.0562	1.27761	-0.0249803	0.046681	0.0543515	0.00594277	-0.0180848
D40401	2	95	5.4	3	51.6	35.1	54.3158	-0.652144	-0.0829201	0.0350529	-0.0299803	-0.0133199	-0.0138764
D3029	2	92	5.54	6	32.7	20.8	35.5435	-2.39878	0.00155474	-0.0363789	-0.0254339	-0.0333136	0.0375935
D3725	2	98	5	4	61.3	43.8	62.551	0.11409	-0.0647433	0.0380388	-0.0270637	0.0331463	-0.0710913
D6539	2	95	6.8	7	63.6	51.3	66.9474	0.523141	0.0569142	-0.015209	0.0183679	-0.0251972	-0.00123232
D3073	2	96	10.9	10	65	37.3	67.7083	0.593943	-0.0733199	0.0628823	-0.0838194	0.052231	-0.0478085
D4942	2	86	4.72	7.3	57.6	39.9	66.9767	0.525874	0.035857	0.0958073	0.144918	-0.029273	-0.0325204
D2372	2	97	13.07	3	64.8	47.6	66.8041	0.509813	0.0195822	-0.0503377	-0.00680292	-0.0156153	0.0689766
D2397	2	94	5.88	5	63.1	42.6	67.1277	0.539916	-0.0491235	-0.0523367	0.0444845	-0.0210388	0.0441278
D5673	2	90.4	9.57	5	51.8	33.5	57.3009	-0.3744	-0.0522034	0.0940613	-0.0128503	0.105736	0.129872
D7969	2	88	3.24	7.6	67.7	57.8	76.9318	1.45213	0.037921	-0.0004369	-0.0136882	-0.0379492	0.0266465
D6556	2	82	8.14	3	52.4	32.4	63.9024	0.23983	-0.0506457	-0.0529758	0.069299	0.0707129	-0.0134158
D3194	2	96	7.61	8	49.7	34.6	51.7708	-0.888935	-0.0112028	0.00330072	-0.0602796	0.0649316	-0.0276231
D6421	2	89	3.52	6.5	66.5	46.2	74.7191	1.24625	-0.0533989	-0.00342883	0.0152516	-0.0655991	-0.00360603
D4692	2	96	6.8	5	65.7	47.7	68.4375	0.661788	-0.0486568	-0.0445948	0.0326415	-0.00495898	0.0638072
D42621	2	94	2.95	1	61.6	43.9	65.5319	0.391442	0.0365615	0.0847185	0.117554	-0.00372434	-0.0351686
D6575	2	87.4	10.38	2	58.2	44.3	66.5904	0.489926	-0.0511853	0.082919	0.0376166	0.0720161	0.128061
D4980	2	89	4.04	4.6	60	48.9	67.4157	0.566719	-0.0748118	0.0282562	-0.0251652	0.0179423	-0.0277894
D2977	2	96	5.64	3	53.2	39.1	55.4167	-0.549714	-0.0553651	-0.111019	0.0952172	0.146444	-0.0415425
D4657	2	90	4.3	3	59.1	41.3	65.6667	0.40398	0.137721	0.0591454	0.0446744	-0.0158566	-0.11114
D2921	2	96	9.82	3	54.4	39.4	56.6667	-0.43341	0.0735251	-0.00483025	-0.0154498	-0.0443853	-0.0379928
D3110	2	86	5.8	5	48.8	33	56.7442	-0.426198	0.00217104	0.00393759	-0.0497341	0.0490433	-0.00307123
D4222	2	91.5	3.85	5	48.6	34.3	53.1148	-0.763892	0.0263175	-0.0306509	-0.0453102	0.0203848	-0.0502493
D2996	2	88.1	4.75	3	64.7	41.9	73.4393	1.12717	-0.095018	-0.124548	0.141708	0.113665	0.0370677
D40837	2	96	3.94	5	55.8	43	58.125	-0.297722	0.0292064	-0.0430831	-0.0156614	-0.0104624	0.0311617
D4646	2	81	11	5	32.5	27.7	40.1235	-1.97265	-0.0503532	-0.038465	-0.132336	0.0470685	-0.0658603
D3244	2	82	8.2	2	60	40.7	73.1707	1.10218	0.0478564	-0.011965	-0.0375903	0.0240163	0.104038
D4666	2	93.5	7.04	7	44.4	37.3	47.4866	-1.28755	0.0140237	0.0283945	-0.0496995	0.00125333	0.0268784
D2907	2	94	9.56	3	57	23.5	60.6383	-0.0638763	-0.0778463	0.0183183	-0.0121295	-0.092935	-0.0336054
D4634	2	92.2	6.2	3	68	51.9	73.7527	1.15633	-0.043904	0.0170031	0.00332528	0.0432391	-0.0370343
D1845	2	86	5.6	7	67	35.3	77.907	1.54286	-0.00601483	0.0175018	-0.000988752	0.026301	-0.0253748
D3772	2	92.9	7.74	4	58.8	42.4	63.2939	0.183206	0.129154	-0.0175658	-0.0278277	0.0212706	0.0417844
D3784	2	91	6.2	7	50.1	33.7	55.0549	-0.58337	0.0781263	0.0135187	-0.0155331	0.00715839	0.0087481
D40971	2	92	6.02	9	52	32.4	56.5217	-0.446895	0.0562418	-0.0188867	-0.0098103	-0.0242029	0.0942919
D6384	2	91	3.07	2.7	69.1	57.8	75.9341	1.35929	0.00764402	0.0319838	-0.0106746	0.0436798	-0.0893637
D4902	2	89	6.4	14.3	68.2	47.1	76.6292	1.42397	-0.0225734	0.0475163	-0.0562815	0.0539316	0.0213878
D42619	2	94	6.72	9	47.3	28.6	50.3191	-1.024	-0.0479188	-0.0194534	-0.0146372	-0.0117549	-0.00297086
D3773	2	94.7	8.86	8	56.1	33.4	59.2397	-0.194006	0.116074	-0.0235744	-0.0169977	0.0427318	0.0200636
D2975	2	90.2	6.6	10	53.7	40.1	59.5344	-0.16659	-0.038552	-0.129464	0.0739231	0.141097	-0.0895323
D4624	2	88.5	1.89	3	51.8	31.3	58.5311	-0.25994	0.038421	-0.070851	-0.0886345	0.0419376	-0.0235321
D4630	2	88.1	7.04	5	45.7	33.1	51.8729	-0.879441	-0.0487009	0.0343233	-0.0462659	0.0223157	-0.0561491
D3444	2	96	7.2	8	39.8	22.843	41.4583	-1.84844	-0.0616696	-0.00383797	0.0245675	-0.0217066	0.009732
D3742	2	91.3	5.32	2	52.1	34.7	57.0646	-0.396383	0.0529573	0.00667737	0.0209997	0.00289932	-0.00112518
D3731	2	86.8	4.9	3	62.6	37.1	72.1198	1.0044	0.0916899	-0.0556937	0.00938794	0.0111899	-0.00719961
D6565	2	84.4	5.37	2	53.2	37	63.0332	0.158951	0.0308803	0.0189803	0.0212383	0.101949	-0.0177488
D42185	2	96	4.88	3	57	35.3	59.375	-0.181418	0.0322778	0.0681672	0.113607	0.00972955	-0.00393399
D277	2	90.1	7.72	3	58	41.6	64.3729	0.283605	0.0818223	0.0559431	0.0572621	-0.0125723	-0.0656854
D4537	2	94.1	5.54	2	59.1	52.4	62.8055	0.13777	0.0118381	-0.0609386	-0.155792	0.0276303	-0.0437268
D4925	2	90	3.66	10.2	64.8	54.4	72	0.993255	-0.030703	0.0281091	-0.0687889	0.0791163	-0.0822258
D40422	2	92	4.22	4	42.6	25	46.3043	-1.39756	0.0193259	-0.0372394	0.0278592	0.0241552	0.053493
D6529	2	90.2	5.4	4	57.4	42.8	63.6364	0.215074	0.0710751	-0.016139	0.0367127	0.0597238	-0.0222756
D2943	2	86.3	3.26	5	39.4	22.3	45.6547	-1.458	-0.0369953	-0.00762635	-0.0425615	-0.0289702	-0.00125983
D40411	2	92	4.64	6	40.1	19.8	43.587	-1.65039	0.0261256	-0.0794227	0.00208106	-0.0185271	0.0683579
D3172	2	93	6.6	1	56	31.9	60.2151	-0.103256	0.0588304	-0.0654125	-0.0261882	0.0110598	0.016697
D3952	2	88	5.06	4.1	53.2	46	60.4545	-0.0809733	0.0397063	-0.0633552	-0.0312175	-0.0048476	0.0881394
D3939	3	85	3.59	3.9	63.9	47.6	75.1765	1.2888	0.0132956	-0.0122077	-0.0623528	0.0364955	0.0501547
D40903	3	94	10.03	9	39.1	26.8	41.5957	-1.83566	0.00591477	-0.00546783	0.0335573	-0.0220811	0.0819012
D4698	3	92.8	5.85	3	63.4	47.1	68.319	0.650759	-0.00889571	-0.00953988	0.0127747	-0.0113598	0.0123734
D3141	3	91	6.06	8	47.5	34.6	52.1978	-0.849208	0.040607	-0.0861001	-0.0561119	-0.0144126	0.0718157
D3131	3	92	6.22	5	41.4	25.2	45	-1.51892	0.00587331	-0.0200977	-0.0390907	0.0630331	-0.03309
D6519	3	89.2	3.89	6	41.1	25.8	46.0762	-1.41878	-0.0989311	-0.132197	0.0970487	0.124983	-0.040702
D6225	3	87	3.98	6.5	66.7	55.4	76.6667	1.42746	-0.0432224	0.00435038	0.115157	-0.0966209	0.0475011
D1895	3	95	2.68	5	48.2	32	50.7368	-0.985141	-0.0499633	0.0500001	-0.0251316	-0.0252105	-0.0669344
D3977	3	82	2.2	1	56.5	48.3	68.9024	0.705047	-0.0335739	-0.023262	0.021078	-0.0316697	-0.000158187
D6507	3	87.5	5.93	3.6	52.8	41.1	60.3429	-0.0913651	-0.0872577	-0.148533	0.133528	0.0899453	-0.0397428
D2226	3	96	3.53	3	56.2	37.9	58.5417	-0.258954	-0.0883529	0.0174923	0.00567855	-0.0680181	-0.0277955
D266	3	91.3	7.62	2	60.3	42.9	66.046	0.439275	0.0100127	-0.0365495	-0.00950757	-0.0661756	0.0669903
D5664	3	90.1	5.19	11	42.3	32.5	46.9478	-1.33768	-0.0322879	-0.0392417	0.0691194	0.00187648	-0.0100776
D272	3	88.2	4.67	9	57.3	41.3	64.966	0.338786	0.0913854	0.0242875	0.0401902	-0.00613738	-0.0607553
D42646	3	96	4.87	5	60	38.4	62.5	0.109343	0.0354367	0.108417	0.105507	-0.0258026	0.00741229
D3292	3	93	3.19	7	42.9	27.3	46.129	-1.41387	-0.048797	-0.0168379	0.0125059	0.0283982	-0.0243976
D4689	3	93.5	10.63	4	55.1	45.3	58.9305	-0.222777	0.00300625	0.0341825	-0.0276015	-0.0252567	-0.00253087
D6540	3	93.9	8.39	5	53.5	40	56.9755	-0.404675	-0.0843591	0.099497	0.00251081	0.0883417	0.0978422
D42031	3	93	5.09	5	55.5	31.9	59.6774	-0.15328	0.0530572	0.0187311	0.0254672	0.0367736	-0.0324684
D6520	3	82.7	4.17	5	41.6	32	50.3023	-1.02557	-0.0944794	-0.115235	0.0877046	0.12658	-0.0276789
D3622	3	90	8.31	8	51.6	41.4	57.3333	-0.371381	0.0112516	0.02568	0.00900504	-0.0415116	0.0430919
D2217	3	93	5.26	2	62.2	34.9	66.8817	0.517033	-0.0921713	-0.00099073	0.0197384	-0.0876546	0.0309216
D4677	3	94.4	7.38	4	60.4	42.8	63.9831	0.247331	-0.00253188	0.0387815	-0.0591805	0.000573167	-0.0126297
D4549	3	87.3	5.35	4	51.3	40.2	58.7629	-0.238371	0.0294127	-0.0304529	-0.0299685	-0.0592637	0.0168865
D42030	3	93	9.25	12	53.9	34.6	57.957	-0.313354	-0.0843537	0.0379998	-0.0411157	0.0260652	-0.0093999
D6598	3	88	4.2	10	44.8	28.8	50.9091	-0.969114	0.0465593	-0.0355183	-0.0147674	-0.0205097	0.0136244
D2336	3	91	9.93	14	28.5	18.7	31.3187	-2.79187	-0.0728002	0.038991	0.00775278	-0.017399	-0.0143977
D3408	3	94	9.08	7	60	42.8	63.8298	0.233071	0.0256244	0.025057	-0.0147119	0.0615047	-0.0399863
D2957	3	85	5.07	5	63.7	46.3	74.9412	1.26691	-0.0574503	-0.101199	0.0555693	0.0738454	-0.0248172
D7442	3	88	2.83	5.4	44.9	35	51.0227	-0.958541	0.00466083	0.0592322	0.175051	-0.0776983	0.0646278
D6753	3	85	2.7	7.9	47	33.9	55.2941	-0.561117	-0.0801688	-0.0132989	0.00228991	-0.0213664	-0.0342568
D6569	3	84	4.31	17.4	36.6	27.2	43.5714	-1.65183	-0.0866673	0.0120072	-0.0219042	-0.0574693	-0.0383359
D3331	3	96	9.98	7	65.9	47.1	68.6458	0.681172	0.0185157	-0.0365056	-0.00367176	-0.0260411	0.0642549
D4609	3	85	3.9	11	44.2	28.9	52	-0.867612	-0.0510881	0.00317283	-0.0069581	0.00941584	0.0244403
D42611	3	94	7.65	5	56.7	36.4	60.3191	-0.093571	0.0457361	0.0150224	0.0213692	0.0610404	-0.0430858
D1878	3	95	5	7	47.6	31.9	50.1053	-1.04391	-0.0863069	0.051861	-0.0388478	0.00849306	-0.125327
D3221	3	92	6	11	46.5	28.6	50.5435	-1.00313	0.0349008	-0.0365783	-0.0274031	-0.00702575	0.000570119
D40431	3	85	4.07	3	48.3	30.3	56.8235	-0.418815	-0.0379023	-0.084921	0.0431573	-0.0173815	0.0729351
D6511	3	86	2.9	11	47	34	54.6512	-0.620939	-0.0708675	-0.152163	0.105055	0.0831003	-0.0151212
D3796	3	82	5.8	8	49.5	36.5	60.3659	-0.0892254	0.0312608	-0.00240771	-0.0111308	-0.0169605	0.01556
D2909	3	80	2.62	9.5	58.2	48	72.75	1.06304	-0.0688815	0.0354192	-0.018958	-0.0341069	0.0158572
D2258	3	97	8	6	59.8	39.9	61.6495	0.0302079	-0.0494096	-0.0186051	-0.0438648	-0.0542568	0.0676425
D3374	3	83	10.64	5	51.1	33.1	61.5663	0.0224649	0.100653	-0.0498841	-0.03378	-0.0143218	0.00727021
D42655	3	97	6	1	50.8	42.8	52.3711	-0.833081	-0.00293023	-0.0270829	0.0304978	-0.00610717	0.0405016
D6514	3	86	2.2	8	43.4	34	50.4651	-1.01042	-0.0985052	-0.12501	0.074187	0.135621	-0.0692506
D42127	3	95	5	5	55.7	37.4	58.6316	-0.250588	-0.0439387	-0.025547	0.00552494	-0.0990318	-0.0243058
D2926	3	90	4.37	5	63.5	48.5	70.5556	0.858859	-0.0270833	-0.0138778	-0.00726299	0.018276	-0.0192811
D3050	3	89	11	4	48.4	34	54.382	-0.645981	0.00409728	-0.00238917	-0.0335221	-0.0846596	0.0225965
D2267	3	96	9.28	5	44.4	23.3	46.25	-1.40261	-0.0273794	-0.0137103	0.00233473	-0.0382664	-0.00444449
D6537	3	87	1.87	10	58.3	44.9	67.0115	0.529107	0.0523074	-0.00852802	0.0305253	-0.0539664	-0.00141042
D40954	3	95	4.77	5	60	40	63.1579	0.170555	0.023079	-0.0127741	0.000788043	-0.0561449	0.0145499
D3652	3	88	4.2	2	52.3	38.3	59.4318	-0.176131	0.0829646	-0.0237305	-0.0125622	-0.0328673	0.000181155
D6582	3	89	4.1	7	64.2	45.2	72.1348	1.0058	-0.0873443	0.0540087	-0.0362944	-0.0402973	-0.0600627
D40938	3	81.8	2.3	3	46.9	29.8	57.335	-0.37123	0.041087	0.0968235	0.125678	-0.028792	-0.00281519
D2229	3	84	4.26	4	53.3	34.6	63.4524	0.197955	-0.0906877	0.0114489	-0.0106545	-0.106746	0.0160034
D3604	3	85	5.67	6	59.9	49.3	70.4706	0.850953	0.0224398	-0.0591092	-0.0331348	-0.0608999	0.0295495
D2395	3	87.2	8.5	11	31.6	21	36.2385	-2.33411	-0.0903131	0.00267942	-0.00321801	-0.12347	-0.0289761
D3291	3	92.9	6.7	7	39.8	31	42.8418	-1.71973	-0.0167459	-0.00476578	-0.0707572	0.0158043	-0.0177322
D3136	3	87.7	4.9	7	68.9	45.2	78.5633	1.60392	0.0152405	0.0320153	-0.0489215	-0.0153085	-0.0176109
D40925	3	83.8	4.85	4	60	44.2	71.599	0.955948	0.049798	0.0103781	0.0271292	0.0547305	-0.0571396
D3049	3	94.4	4.9	4	54.3	35	57.5212	-0.353903	-0.00502147	-0.00335605	-0.0318604	-0.0973266	0.0174663
D3436	3	85.8	2.26	12	41.8	28	48.7179	-1.17299	-0.0261246	0.0388002	-0.0323247	-0.0481792	-0.0485969
D3365	3	93.5	7.93	10	55	47.2	58.8235	-0.232728	-0.0220899	0.0852412	-0.0688092	0.0657563	-0.125058
D2212	3	94.4	6.4	5	58.4	37.2	61.8644	0.050205	-0.0828041	0.0119309	0.0205512	-0.0958649	0.0538576
D6760	3	91	8.14	7	62.5	26	68.6813	0.684473	-0.0375364	0.121592	-0.0710977	0.147391	0.167099
D3651	3	91	4.14	3.3	63.8	51.2	70.1099	0.817392	0.0827513	0.008617	-0.00573717	0.0070935	0.0197883
D2982	3	84	5.63	8.4	61.5	35.5	73.2143	1.10624	0.0197086	0.0401838	0.00286061	-0.0170854	-0.111813
D41146	3	85.7	3.85	2	58.2	40	67.9113	0.61283	-0.0326409	0.0169239	0.0045726	-0.0463771	-0.0391159
D40811	3	87.4	4.4	3	55	39.1	62.9291	0.149264	0.0859649	-0.0129872	-0.0283301	0.0122886	0.0369689
D42643	3	84.9	3.32	6	59.6	44.8	70.2002	0.825798	0.0574902	0.0988191	0.0844068	0.0407588	-0.0174772
D42118	3	90.9	7.43	7	58.9	40.7	64.7965	0.323015	-0.0224219	-0.0353081	-0.0105613	-0.107932	-0.0418829
D3035	3	88.7	4.73	5	58.8	44	66.2909	0.462058	-0.0176084	-0.0103604	-0.0329599	-0.0204176	0.0401139
D42029	3	87	2.22	5	53.3	40.1	61.2644	-0.00562467	-0.0267376	0.0373952	-0.0265517	0.00769404	-0.0418699
D6578	3	89	1.57	4.8	56.1	48.3	63.0337	0.159001	-0.0675668	0.0157454	0.0230313	-0.00622937	-0.0111502
D2906	3	92	2.84	4.9	54.2	38.7	58.913	-0.2244	-0.0767926	0.0431333	0.00400588	-0.0376997	-0.017536
D40977	3	85.3	1.39	6	38.7	25.9	45.3693	-1.48456	-0.0486498	-0.00408734	-0.0136635	-0.000499223	0.0430371
D41138	3	83	3.54	6	55.2	36.8	66.506	0.482077	-0.0342292	0.0221908	0.00631479	-0.0747168	-0.0314383
D4209	3	83	2.72	3.8	50.1	33.4	60.3614	-0.0896356	-0.019621	0.00357279	-0.0306407	0.0109319	-0.0656028
D4247	3	88	3.12	3.5	62.4	52.3	70.9091	0.891753	-0.011911	-0.0394775	-0.00127869	-0.0406922	-0.0153142
D6737	3	89	2.26	4.8	42.8	36.5	48.0899	-1.23142	0.0165248	-0.0375346	-0.0200308	-0.0182797	0.0194619
D41119	3	81.3	4.29	6	60.8	46.9	74.7847	1.25236	0.0331646	-0.0307133	0.0228996	-0.00119818	-0.00395314
D3248	3	81.4	2.28	9	36.1	21.5	44.3489	-1.5795	-0.0407451	0.057562	-0.0413052	-0.00102431	-0.00935569
D41114	3	83	2.85	8.2	48.9	36.7	58.9157	-0.224156	-0.0579275	-0.0524175	0.0228741	0.0279934	0.0819245
D40990	3	86.8	4.53	3	30.2	19.1	34.7926	-2.46864	0.0419274	0.089816	0.0827417	0.0515254	0.0156834
D42625	3	88	3.02	6	51.3	37.1	58.2955	-0.281862	-0.0124918	0.0004739	-0.0166937	-0.0152084	0.0167414
D3446	3	85	3.72	10.5	52.2	40.2	61.4118	0.00808963	-0.0126082	-0.0335084	0.0296973	-0.0827126	0.0246151
D5670	3	86	2.17	2	62.4	56.6	72.5581	1.04519	-0.0626706	0.0981183	-0.0298311	0.0606091	0.0494678
D42176	3	86	4.64	8	62.6	45.5	72.7907	1.06682	-0.0495584	0.0110201	-0.0418697	-0.00535698	0.0358653
D6774	3	94	8.05	4.4	65	53.1	69.1489	0.727982	0.0124745	0.0117079	-0.0481973	-0.0083234	-0.0204265
D42152	3	82.9	3.15	8	23.2	13.9	27.9855	-3.102	0.0338801	-0.0518998	0.0146181	-0.0038686	0.0575416
D42630	3	80.5	2.44	5	46.4	34.3	57.6398	-0.342871	0.0292226	-0.0106311	-0.0322003	-0.0664899	0.0374255
D3785	3	86	3.01	10.5	46.9	39.1	54.5349	-0.631758	0.0566505	-0.0100441	0.00490011	0.00288329	-0.0220081
D3228	3	80	6.62	15	63.2	50.1	79	1.64456	-0.0121538	0.0091281	-0.0866437	0.0229644	-0.0517189
D42680	3	83.7	5.86	6	33.4	19	39.9044	-1.99303	-0.0771365	-0.00140354	0.0179497	-0.00856493	-0.0429426
D42161	3	89	3.93	5	51.9	35.1	58.3146	-0.28008	0.0310095	-0.0169186	0.0101572	-0.00402575	0.00417511
D3825	3	89	5.52	9.2	62.6	48.3	70.3371	0.838531	-0.00317709	0.117373	-0.0188046	0.111261	0.0883951
D5676	3	84	1.9	3.8	50.3	39.3	59.881	-0.134342	-0.0100518	0.157127	0.0311916	0.134978	0.100128
D3389	3	80	5.99	12	51.2	40.8	64	0.248908	-0.0427712	0.014647	0.0156444	-0.0113707	0.0700033
D271	3	87	2.31	6.8	51.5	43.6	59.1954	-0.198128	-0.0502315	-0.0525569	0.0291552	-0.0385902	0.0232332
D3438	3	85	3.01	6	60	46	70.5882	0.861899	0.00392746	-0.00586679	-0.00163246	-0.0469685	-0.0279566
D3350	3	86	9.45	5	59.4	47.2	69.0698	0.720616	-0.0464586	0.061445	-0.059958	-0.00557554	-0.0264875
D3689	3	89	4	5.2	45.6	39	51.236	-0.938702	0.0433127	-0.0711451	-0.0590909	-0.0331439	-0.0552108
D42149	3	88	3	6	54.3	34.5	61.7045	0.0353309	-0.0280487	-0.0813808	0.0671517	0.0344966	0.0864917
D4628	3	89	2	3.3	63.5	49.5	71.3483	0.93262	-0.0261015	-0.00558709	-0.0180576	0.0583498	-0.093584
D4644	3	83	7.3	9.6	50.6	38.1	60.9639	-0.0335853	0.0110059	-0.024025	-0.0822882	0.0495836	-0.0138637
D2225	3	84	4.46	11	52.6	40.9	62.619	0.120419	-0.0882023	0.0450835	-0.019378	-0.0907547	0.0243312
D4679	3	85	2.81	1.5	59.4	49.5	69.8824	0.796222	0.0095762	0.0479016	-0.0508483	-0.0228263	-0.0256335
D40933	3	87	4.1	11	67.9	51.1	78.046	1.55579	-0.0371749	-0.0340552	0.0109176	0.00318568	-0.0421565
D42141	3	86	5.49	11.3	53.9	33.7	62.6744	0.125571	-0.0546364	-0.111229	0.0417825	0.0101134	0.0774997
D40985	3	89	3	10.3	58.5	44.9	65.7303	0.409904	-0.0529604	0.00139378	0.00689798	-0.0426453	0.00393302
D42160	3	86	2.21	4.1	60.1	46.6	69.8837	0.796349	0.038862	0.0750297	0.0848698	-0.0336275	-0.0272408
D3094	4	85	1.56	6	42.5	35.7	50	-1.0537	-0.0140771	0.0318356	-0.108411	0.0633576	-0.0544114
D41136	4	85	3.35	7.8	64.3	53.5	75.6471	1.33259	0.0807408	-0.0396786	-0.0145531	0.0305063	0.0237857
D40415	4	91	3.51	6.8	55.6	40.9	61.0989	-0.0210202	0.0204255	-0.0275788	8.49434e-05	-0.0395748	-0.0266597
D3295	4	91	8.88	3	58.6	43.9	64.3956	0.285716	-0.0362869	0.0272842	-0.00197403	-0.0170338	-0.0489239
D42023	4	89	5.7	4.2	53.4	35.1	60	-0.123266	-0.00994589	0.0186147	0.0154764	0.00492974	-0.0297003
D2314	4	85	1.4	3.5	43.1	35	50.7059	-0.988022	-0.0888091	0.072167	-0.0866097	0.02079	-0.0570694
D42689	4	96	3.42	3	69	50.1	71.875	0.981624	0.0195759	-0.0437865	0.0460246	0.0026319	0.0376774
D1091-4	4	88	5.66	9.4	65.7	40.8	74.6591	1.24067	-0.0347555	0.0314013	-0.0324657	-0.0558342	-0.0574326
D352-2	1	87	4.6	8.2	65.2	45.4	74.9425	1.26704	-0.0116914	-0.0163138	-0.00758611	-0.0230716	0.0455422
D275-6	1	93	5.8	1.9	65.1	49.5	70	0.807168	-0.0155583	-0.0259199	-0.00736272	-0.0134625	0.0319975
D200-12	2	88	4.6	3.8	63.8	53.9	72.5	1.03978	0.0273193	-0.060069	-0.0264189	-0.0141339	0.0116727
D41626	2	95.1	8.7	4.4	48.7	38.7	51.2093	-0.941186	0.0855193	-0.0722014	-0.0475519	-0.020926	0.0871542
D42-8	3	91	4.5	6.5	61.2	53.4	67.2527	0.551554	-0.0180973	-0.0294612	-0.0527246	-0.0492265	0.024103
D312-3	1	87.7	4.8	11.5	58.2	46.1	66.3626	0.468732	-0.0300582	-0.00142029	-0.0325063	-0.0545029	0.0475243
D45370	1	91	7.4	14.1	65.6	55.1	72.0879	1.00143	0.0118802	-0.065564	0.0134182	-0.011178	0.0366869
D210058	2	89	3.6	5.8	51.4	38.9	57.7528	-0.332352	0.0644302	0.0749045	0.105471	0.0056181	-0.03366
D43443	2	92.6	3.9	4.7	69.9	60.6	75.486	1.3176	0.00287802	-0.0383642	-0.0396855	-0.0112434	0.0204117
D260-12	1	89	7.3	7.1	68.2	55.2	76.6292	1.42397	0.0128654	0.0390686	-0.0309723	-0.059478	-0.0439059
D41193	2	91	3.6	3.7	64.4	53.2	70.7692	0.87874	-0.0353009	0.0565852	-0.022473	-0.00497986	-0.0238093
D41687	2	90	4.7	6.1	53.5	41.9	59.4444	-0.174956	0.0312676	-0.0140739	0.0154276	0.0359912	-0.0140277
D222-6	2	92	10	3.9	47.7	38	51.8478	-0.881771	-0.0535187	0.0496182	-0.0215853	-0.0304028	-0.0389441
D310-2	1	91	3.3	2.7	27	20	29.6703	-2.94524	-0.0196836	-0.0314025	0.0104115	-0.0673237	0.0262185
D41810	2	91	5.7	2.8	69.2	57.1	76.044	1.36952	0.0561861	0.0293491	0.0207565	-0.0459415	-0.051933
D59-9	2	91.6	3.7	5	56.8	43.7	62.0087	0.0636336	-0.00774769	0.00212405	-0.00618307	-0.0263914	0.0735479
D338-3	1	86.6	5.4	6.3	48.5	39.1	56.0046	-0.495009	0.00790222	-0.0631073	-0.00894279	-0.0799209	-0.0175527
D41766	2	93	4.8	6.9	63.3	52	68.0645	0.627084	0.0497428	-0.0135258	-0.0234101	-0.0044622	0.055639
D43795	2	88.7	3.8	3.9	46.3	36.8	52.1984	-0.849151	0.0579667	0.0115174	-0.0319384	0.0323243	-0.00434947
D100361	2	93.5	4	5.2	47.7	39.8	51.016	-0.959163	-0.0471414	-0.0153257	0.0105028	-0.0623776	-0.00244138
D41663	2	92.5	6.8	6.6	70	58.5	75.6757	1.33525	0.0835283	0.0376197	0.0823534	-0.0249771	-0.115239
D287-7	1	87.6	2.6	9.2	60.2	48.3	68.7215	0.688208	0.0207873	-0.0271567	-0.0455866	-0.00796111	-0.0415211
D41808	2	88.1	4.59	6.1	64.5	52.8	73.2123	1.10605	0.0494163	0.0354772	-0.00029457	-0.0528618	-0.0729388
D260-13	1	89.8	5.32	3.7	73.1	64.4	81.4031	1.86815	0.0220556	0.0120654	-0.0270438	-0.0590822	-0.0353014
D264-1	1	82.8	2.86	7.7	49.7	41.2	60.0242	-0.121018	0.0257068	-0.0353882	-0.0521562	-0.00185529	0.0681053
D323-2	1	87.1	6.2	9.8	45.4	35.6	52.124	-0.856076	0.0133104	-0.00529218	-0.00349415	0.014413	0.0116011
D233-10	2	95	5.92	7.3	56.7	46.2	59.6842	-0.152648	0.00321222	0.0209336	-0.0421185	0.03828	-0.0334638
D64-6	2	93	5.05	14.4	63.8	50.3	68.6022	0.677107	0.0886655	-0.0208625	-0.0538592	0.0252643	0.0429497
D385-2	1	95	3.86	5.9	68.7	59	72.3158	1.02264	-0.0147075	-0.00821491	0.0134641	-0.0322261	-0.025633
D386-4	1	93	7.6	6.6	45.1	31.7	48.4946	-1.19376	-0.0858462	0.0336195	0.00833407	0.019736	0.0441892
D45474	2	95	4.73	6	55.1	41.6	58	-0.309352	-0.00271707	-0.0677145	0.00158958	-0.0439828	0.0098675
D41899	2	94	8.1	4.4	69.7	60.4	74.1489	1.1932	0.0437658	0.151219	0.079927	0.0646188	0.0161226
D41717	3	93	9.7	3.8	59.6	47	64.086	0.256911	0.00580311	-0.0615838	0.0151497	-0.0531007	-0.000827382
D41849	2	91	3.2	4.2	58.9	50	64.7253	0.31639	-0.0838204	0.0692005	-0.042371	0.0567916	0.0763968
D95-4	2	91.4	10.4	5.5	68.3	54.9	74.7265	1.24694	0.0206914	-0.0190408	0.000676819	-0.0387717	-0.0362077
D40-3	3	88	7.4	11.2	66.3	55.4	75.3409	1.3041	0.0327967	0.00416355	0.00146731	0.00413918	-0.0242076
D45209	2	91	1.1	3.2	62	51.7	68.1319	0.633351	0.0381576	-0.0166915	-0.0105057	0.0455266	0.00410434
D210980	2	89.9	5	10	46.3	31.9	51.5017	-0.913979	0.0521449	-0.00247845	0.0224897	0.0109867	-0.0238651
D29-3	3	84.8	3.6	10.6	61.9	51	72.9953	1.08586	-0.0344639	0.0108962	-0.0195773	0.0141989	-0.076206
D381-3	1	87	1.8	3.8	70	58.1	80.4598	1.78038	-0.00862444	0.0162189	0.00299856	-0.0241377	-0.0301936
D255-4	1	89	5.8	6.6	71	59.4	79.7753	1.71669	-0.0130149	0.0183565	-0.0330983	-0.0619852	-0.0194445
D262-8	1	92.4	2.12	5.1	48.8	36.4	52.8139	-0.791889	-0.0319433	-0.00486621	0.00920202	-0.0172124	-0.00458102
D43448	2	90	3.79	6.1	65.2	50.3	72.4444	1.03461	-0.0389911	0.00795557	-0.0238326	-0.00667217	-0.000499863
D206048	2	91.9	7.64	8.8	64.9	51.8	70.6202	0.864877	0.0607652	0.03894	0.0557608	-0.0154814	-0.0682499
D43377	2	91	3.1	2.9	68.3	51.9	75.0549	1.2775	-0.0608613	-0.0325312	-0.00336629	0.02015	0.0305321
D29-4	3	93	5.93	8	71.5	60.1	76.8817	1.44747	-0.0135375	0.0203512	-0.0370317	0.0280361	-0.0437808
D45244	2	95	3.07	6.2	65.7	55.7	69.1579	0.728816	-0.0366203	0.0139022	-0.00537319	0.0117901	-0.0690299
D325-2	1	95	6.63	4.1	64	51.4	67.3684	0.562317	-0.00279797	0.0164616	-0.0138886	-0.039726	0.0349695
D385-1	1	92	4.04	4.5	67.3	53.3	73.1522	1.10046	-0.0167947	-0.0244872	0.018188	-0.0305971	-0.0395213
D374-2	1	93	7.77	4	59.6	49.4	64.086	0.256911	-0.00117697	0.000133008	-0.0356671	-0.0187637	0.0837588
D271-1	1	94	5.05	3.9	66.9	52.8	71.1702	0.916048	-0.0366234	0.0199456	-0.0133152	-0.0157189	0.0171446
D210974	2	90	6.89	5.6	73	62.5	81.1111	1.84098	-0.0261606	-0.0338576	-0.0101807	-0.00606252	0.0165205
D312-4	1	86	4.7	1.4	73.2	58.4	85.1163	2.21364	-0.0387886	0.00592592	-0.0280668	-0.0511067	0.0514006
D59-8	3	92	4.42	3	57.1	44.1	62.0652	0.0688891	-0.00728366	-0.0148756	-0.00228222	-0.0166763	0.0509829
D210025	2	90.2	7.57	9.7	42.2	29	46.7849	-1.35284	-0.0119074	0.0328881	-0.0164007	-0.0639346	-0.0112988
D201-8	2	86.7	3.66	2.5	51.6	37.5	59.5156	-0.168339	0.0237409	-0.0450519	-0.0222018	-0.0465688	0.00350068
D43871	2	94	7.89	5.8	54.7	40.7	58.1915	-0.291536	-0.0394524	0.050333	-0.0404849	0.0183528	-0.0391546
D218782	2	95	4.61	7.4	66	54.6	69.4737	0.758198	0.0346256	0.0557147	0.0588722	-0.0227213	-0.0990996
D45208	2	94	2.62	3.6	55.7	44	59.2553	-0.192553	0.0247444	-0.0253941	0.00223917	0.0399879	-0.0111456
D45211	2	94	5.18	5.5	62	50.2	65.9574	0.431035	0.0244459	-0.0283023	0.00215014	0.0449521	0.0132256
D43469	2	94	6.56	6.5	69.2	57.7	73.617	1.14371	-0.0205278	-0.0326433	0.0155493	0.00323405	0.00181629
D27-1	3	93	7.53	7.2	64.3	50.6	69.1398	0.727131	-0.030741	-0.0153142	-0.0165943	0.00100298	0.02991
D84-1	2	95	8.26	7.7	62	49.2	65.2632	0.366436	0.0553864	0.0171189	0.0287854	0.011369	-0.0321768
D244-8	2	92	3.31	5.3	60.6	51.3	65.8696	0.422858	-0.0122359	0.0847488	-0.0409981	0.0284763	0.0687316
	Mean	90.0942	5.50526	6.16702	55.2298	39.1597	61.3248
	SD	4.36824	2.32682	2.86418	9.91943	9.85068	10.7618

## Sheet: Yorkshire_151
ID	Age at semen collection (years)	Fresh semen motility (100%)	Sperm concentration of fresh semen (10⁶/mL)	Sperm abnormality rate (100%)	Post-thaw sperm motility (100%)	Post-thaw progressive motility (100%)	Recovery rate (100%)	Z_score	PCA1	PCA2	PCA3	PCA4	PCA5
YYGXYXC20037004	3	82	2.5	6	3.3	14.3	4.02439	-2.77765	-0.044151	-0.0609722	0.0052142	0.00572402	0.00314056
YYGXYXP19000616	3	94	3.55	5	5.3	3.2	5.6383	-2.67985	-0.0477129	-0.0657556	-0.00543662	-0.00175811	0.00422474
YYGXYXP19000247	3	95	6.24	14	8	5	8.42105	-2.51122	-0.0430437	-0.0616134	-0.000863736	-0.00123479	0.00387849
YYGXYXP21012844	2	87.1	3.7	3	8.1	4.6	9.29966	-2.45798	-0.0423632	-0.0580319	-0.00111295	-0.000634661	0.00315448
YYGXYXS19124202	4	87.3	1.92	5	9.2	6.5	10.5384	-2.38291	-0.040195	-0.0617183	-0.00172834	0.00344273	-0.00485857
YYGXYXC21132704	3	84	2.7	4.2	16.7	10.9	19.881	-1.81676	-0.0422556	-0.0598396	0.00403268	0.00201654	-0.00799287
YYGXYXC21108807	3	75	2.6	8.4	17.9	10	23.8667	-1.57524	-0.0416456	-0.0608072	-0.000927641	0.000552299	-0.00487911
YYGXYXS19130702	4	83	1.61	4	20.4	14	24.5783	-1.53211	-0.0388462	-0.0532135	-0.0003304	-0.00182462	-0.00453675
YYGXYXC22109203	1	85	2.57	4	21.9	13.7	25.7647	-1.46022	-0.0406395	-0.0604061	-0.00190474	0.00303595	0.00876019
YYGXYXP21018781	2	94.2	2.32	4	25.5	19.2	27.0701	-1.38111	-0.0430607	-0.0632589	-0.00447359	-0.00391698	-0.00838374
YYGXYXP19001837	4	82.1	1.78	12	22.9	19.3	27.8928	-1.33126	-0.0391401	-0.0576044	-0.000379352	-0.00707616	-0.00958101
YYGXYXS19124305	4	97	4.96	8	27.1	15.2	27.9381	-1.32851	-0.0405776	-0.0582834	-0.00486026	-0.00221152	0.00378231
YYGXYXP20009191	3	83	1.99	5.2	23.3	14.7	28.0723	-1.32038	-0.0438051	-0.0592476	-0.00579332	0.0137646	-0.00707879
YYGXYXS18092901	4	90	5.17	3	26.5	12.5	29.4444	-1.23723	-0.0447677	-0.0646596	0.00341877	0.00755447	0.00428469
YYGXYXP21020115	2	91.6	5.7	6	27	21.4	29.476	-1.23532	-0.04126	-0.0581093	0.00195701	0.000986152	-0.00260327
YYGXYXP19002076	4	87.1	4.83	10	26	18	29.8507	-1.21261	-0.0383284	-0.0568619	-0.00454622	-0.00495081	0.0164969
YYGXYXP19003180	3	91	6.8	6	27.6	17	30.3297	-1.18359	-0.0435587	-0.0638955	0.00298023	0.00233315	0.00171006
YYGXYXP20016078	3	82	2.58	9.3	24.9	17.3	30.3659	-1.18139	-0.0427467	-0.062529	0.00571232	-0.000872251	-0.0087542
YYGXYXC21158502	3	92.1	4.9	8.3	28	21	30.4017	-1.17922	-0.0390846	-0.0600958	0.000183128	0.000568837	0.00253995
YYGXYXP19002088	3	96	3.37	9	29.9	22.2	31.1458	-1.13413	-0.0431362	-0.0616539	0.00173314	-0.000707838	0.00195585
YYGXYXS19130313	4	82	2.8	15	25.7	14.7	31.3415	-1.12227	-0.0376968	-0.0553331	-0.00328342	0.00706023	0.0103685
YYGXYXS18099204	3	91	2.13	14.4	30.1	12	33.0769	-1.01711	-0.0430734	-0.0613437	0.000855274	0.000430789	-0.00191002
YYGXYXS19122405	4	82	1.23	6	27.6	20.3	33.6585	-0.981862	-0.0407719	-0.0577848	0.00520865	0.00366288	-0.00481213
YYGXYXC22040602	2	95	2.69	7.9	32	22.9	33.6842	-0.980307	-0.042	-0.0560474	0.003993	-0.00191345	-5.1073e-05
YYGXYXP19003102	4	83.7	7.34	10	28.8	22	34.4086	-0.93641	-0.0395576	-0.0589433	0.00658396	0.00116529	-0.00929666
YYGXYXC21126203	3	92	3.2	5.4	31.7	21.6	34.4565	-0.933506	-0.0396926	-0.0591051	0.00109885	0.00878432	0.00133691
YYGXYXS18095302	5	84	1.52	6	29	17	34.5238	-0.929428	-0.0401604	-0.0610194	0.00127836	0.0125799	-0.0116224
YYGXYXP19003267	4	87	3.75	5	30.6	26	35.1724	-0.890124	-0.0408081	-0.0566369	-0.00338547	0.000995108	0.00704773
YYGXYXQ21047168	2	81.8	1.5	7	29	20	35.4523	-0.873162	-0.0421096	-0.0606868	0.00343444	-0.00496647	-0.00133401
YYGXYXS18100601	4	82	4.73	6	29.1	16.5	35.4878	-0.871011	-0.0387445	-0.0600332	-0.00214857	0.00673342	0.00475846
YYGXYXP19001382	3	97	5.4	4	34.8	14.4	35.8763	-0.84747	-0.0368291	-0.0555537	0.00160196	-0.0053045	-0.0150848
YYGXYXP19000285	4	90	8.21	5.7	32.6	25.8	36.2222	-0.826507	-0.0405263	-0.057907	-0.00057186	-0.00542284	0.00548623
YYGXYXP19000053	3	96	3.74	5	35.6	14.6	37.0833	-0.774325	-0.0403129	-0.0604601	0.00174998	-0.00542398	-0.00767799
YYGXYXP19000841	3	94	8.65	10	35.3	22.4	37.5532	-0.745852	-0.0401611	-0.0533441	0.00472488	0.00845392	0.00837403
YYGXYXS19122302	5	84	4.14	4.3	32.3	23	38.4524	-0.691362	-0.0410235	-0.0597698	0.00413956	-0.00375067	0.0139214
YYGXYXC21145004	3	94.3	1.5	8.6	37.5	31.6	39.7667	-0.611716	-0.0422723	-0.0573992	0.00138123	-0.00208948	-0.00289709
YYGXYXC21100109	3	92	3.44	13	36.6	27.3	39.7826	-0.610752	-0.0407038	-0.0587235	-0.00524875	-0.0128265	0.0163863
YYGXYXP20015957	2	97	6.92	7	39.2	13.6	40.4124	-0.57259	-0.0375546	-0.0484962	0.00499389	0.00220072	-0.0144672
YYGXYXC21111814	3	89	3.86	9.3	36	28	40.4494	-0.570343	-0.0453465	-0.0595619	-0.00523874	-0.00588159	0.0236892
YYGXYXC21146303	3	87	3.79	9.4	35.2	26.3	40.4598	-0.569717	-0.0402857	-0.0578253	0.00577063	0.000935363	-0.017117
YYGXYXP19000439	4	82	2.8	5	33.2	23.8	40.4878	-0.568018	-0.0433974	-0.0603244	-0.00529087	0.00316366	-0.00685206
YYGXYXS18089504	4	90	5.49	7	36.6	27.7	40.6667	-0.55718	-0.044156	-0.0614583	0.0058498	0.00334902	-0.0146974
YYGXYXP21022943	2	80	3.4	3	32.7	27.1	40.875	-0.544555	-0.0313933	-0.0463892	-0.00495287	-0.00109887	-0.00578078
YYGXYXC22112002	1	81.8	3.7	4.8	34.2	26.2	41.8093	-0.487938	-0.0440483	-0.0583048	0.00224144	-0.00343525	-0.00350353
YYGXYXC22108704	1	94	6.05	12	39.6	29.8	42.1277	-0.468646	-0.0431617	-0.0637969	-0.0050811	0.00554642	0.00956904
YYGXYXC22199512	2	81.1	1.6	11.1	34.2	26.1	42.1702	-0.46607	-0.0442839	-0.0606369	-0.00409818	-0.00360315	0.0111446
YYGXYXC21104310	3	89.8	1.8	2.1	38	31.8	42.3163	-0.457217	-0.0415633	-0.0598225	0.00577777	0.00108627	-0.0101745
YYGXYXS18099703	4	84.4	5.85	4.3	35.8	24.4	42.4171	-0.451108	-0.0439802	-0.00474552	0.00284627	0.00601109	-0.0082825
YYGXYXS18092701	4	85	2.4	5	36.3	28.5	42.7059	-0.433606	-0.0433653	-0.0595643	0.000715984	-0.00472045	-0.0111488
YYGXYXP19000738	4	92	5.45	9.6	39.4	24.5	42.8261	-0.426322	-0.0459616	-0.0619134	0.00306815	0.0119439	0.00133207
YYGXYXS19117006	3	96	1.77	5	41.3	26.2	43.0208	-0.41452	-0.0442312	-0.0565305	0.00342805	9.80857e-05	-0.00815062
YYGXYXP19000094	5	86	3.08	4.9	37	30	43.0233	-0.414374	-0.0435181	-0.0592145	0.000568658	0.000278239	0.00160097
YYGXYXP21022255	2	88	4.11	9.7	38	30	43.1818	-0.404765	-0.0417184	-0.0488501	-0.00304506	0.00813678	-0.00938922
YYGXYXC22109603	2	91	6	3.5	40	31	43.956	-0.357848	-0.0451397	-0.0553882	-0.00611997	0.005336	0.00159897
YYGXYXQ21042479	2	79.6	1.08	4	35	27	43.9698	-0.357011	-0.0408347	-0.057194	0.00533819	0.00665612	-0.0154216
YYGXYXS18102301	4	96	3.41	10	42.5	30	44.2708	-0.338772	-0.0400805	-0.0598061	0.00350828	-0.000641244	-0.00328566
YYGXYXS19121007	4	98	4.9	15	43.4	28.3	44.2857	-0.33787	-0.0422968	-0.0625636	0.00456951	-0.000828744	-0.0146155
YYGXYXC22017803	2	87	3.9	3.3	38.9	29.8	44.7126	-0.311999	-0.0440016	-0.0623754	-0.00471657	-0.000531295	0.00503292
YYGXYXC22022501	2	92	1.19	3.8	41.5	33.3	45.1087	-0.287999	-0.0407659	-0.0581427	-0.00606308	-0.0107208	0.0136517
YYGXYXP21018802	2	85	1.7	10.3	38.6	29.7	45.4118	-0.269633	-0.0384943	-0.0559741	-0.00053585	-0.0128162	0.0107488
YYGXYXC20050507	3	89.4	3.4	8.3	40.7	31.6	45.5257	-0.262727	-0.0416044	-0.0566422	-0.00747104	-0.0203135	-0.0017638
YYGXYXP19000812	4	83	2.5	9.6	38.2	31.4	46.0241	-0.232527	-0.0447211	-0.0587309	-0.000221264	0.0106795	-0.00728094
YYGXYXP19000279	4	84	2.3	7	39.4	29.8	46.9048	-0.17916	-0.0436771	-0.0594447	-0.0012592	-0.00914687	0.0189844
YYGXYXC21121701	3	85.9	3	16.3	40.3	29.2	46.915	-0.178538	-0.0456153	-0.0586062	-0.00032643	0.00195398	-0.0020514
YYGXYXS18088606	4	89	5.3	4	42.1	32	47.3034	-0.155005	-0.0426995	-0.0623238	-0.00889431	0.00164365	0.000222977
YYGXYXC21139003	3	83.6	4.45	13.5	39.6	30.1	47.3684	-0.151063	-0.0424583	-0.0601382	0.00146035	0.0046827	-0.00339217
YYGXYXP20009097	2	91	2	5	43.4	24	47.6923	-0.131436	-0.0417417	-0.054656	-0.00678639	-0.0167708	0.0169063
YYGXYXC22199410	2	87	3.1	4.7	41.6	33.7	47.8161	-0.123935	-0.0448998	-0.0607893	-0.00405989	-0.0111311	0.00347415
YYGXYXP19000100	4	83	1.77	7.5	40.2	33.8	48.4337	-0.0865063	-0.0402565	-0.058559	0.00345023	-0.00835384	-0.00830313
YYGXYXC20046007	3	78	5.1	4.8	38.5	29.7	49.359	-0.0304381	-0.0434929	-0.059145	0.0025971	-0.00180716	-0.0164143
YYGXYXP21022011	2	85	3	8.9	42.1	34.7	49.5294	-0.0201098	-0.0412833	-0.0563204	0.00254648	0.00468893	0.000923462
YYGXYXC22107503	2	89	2.6	4.5	44.3	36.1	49.7753	-0.00521051	-0.0403641	-0.0609811	0.000657716	0.00366645	0.00571589
YYGXYXP19002032	4	85.8	10.13	6	43	37.7	50.1166	0.0154699	-0.0394066	-0.0575931	-0.00230925	-0.002535	0.00339478
YYGXYXP19002039	3	93	3.74	9	47.1	28.1	50.6452	0.047503	-0.0409493	-0.0571213	-0.00258958	-0.00229192	0.00715593
YYGXYXC22001317	2	80.6	5.2	6	41	33.7	50.8685	0.0610362	-0.0441254	-0.0617186	-0.00285401	-0.00294197	0.0127634
YYGXYXC21134905	3	91.8	1.8	5.6	46.7	35.2	50.8715	0.0612164	-0.0401735	-0.0580654	-0.00167417	0.00477607	-0.00892697
YYGXYXC22196901	2	92.2	3	2.9	47	37	50.9761	0.0675598	-0.0414596	-0.058188	-0.00218642	-0.000706518	0.00158598
YYGXYXP21018801	2	90.1	4.6	5	46.1	36.1	51.1654	0.079027	-0.0407919	-0.0591645	-0.00433789	-0.0144002	0.0137744
YYGXYXC21108808	3	98	3.42	4.8	50.2	36	51.2245	0.0826095	-0.0421224	-0.0589678	-0.00456381	0.000784413	-0.0065636
YYGXYXC22108004	1	84	2.6	3	43.4	39.9	51.6667	0.109405	-0.0441124	-0.0588013	0.00316441	0.00904785	-0.00684626
YYGXYXP20012051	3	83	2.97	2.2	42.9	35.4	51.6867	0.110622	-0.0407338	-0.0490804	-0.00136685	0.00392719	-0.000283827
YYGXYXQ21049784	3	83.7	3.2	8	43.6	33.6	52.0908	0.135107	-0.0422326	-0.0648378	-0.00485808	0.0028779	-0.0124924
YYGXYXC20028108	3	91	1.98	5.3	47.5	36.8	52.1978	0.141591	-0.0377496	-0.0588338	0.00308365	0.000758182	-0.000858447
YYGXYXP19001391	4	88	5.4	2.8	46	34.5	52.2727	0.146131	-0.0410263	-0.0535631	-0.00116183	0.00722205	0.0059331
YYGXYXC21140602	3	95	4.14	5.5	49.7	41.3	52.3158	0.148741	-0.0403309	-0.0580123	0.00637451	0.0108947	0.00494941
YYGXYXC22197711	2	96	4.92	4.2	50.6	34.9	52.7083	0.172528	-0.0415841	-0.0592261	0.00580588	-0.00043702	-0.000142439
YYGXYXC22114401	1	81	2.96	4	43.3	31.4	53.4568	0.217884	-0.036742	-0.0581042	-0.00258042	0.00276637	-0.00281851
YYGXYXS19123601	4	89.4	2.94	10	47.9	38	53.5794	0.225315	-0.042145	-0.0640281	-0.00107939	-0.00281119	-0.0153238
YYGXYXP21022012	2	89	4.17	7	47.7	36.4	53.5955	0.22629	-0.0417517	-0.0568243	-0.00159073	-0.00184969	0.00264273
YYGXYXP19000145	3	96	3.15	6	51.7	25.9	53.8542	0.241964	-0.0382831	-0.0594533	-0.000204028	-0.00295013	-0.00776714
YYGXYXQ21049786	3	93	2.89	8	50.52	37.3	54.3226	0.270349	-0.0416531	-0.0617285	-0.00253428	-0.00810336	-0.0102757
YYGXYXP21021447	2	84	3.2	3	46	38.4	54.7619	0.296972	-0.0404773	-0.055638	0.00543733	0.0106125	-0.00296159
YYGXYXC22010914	2	93	4.72	4.2	51.3	39.5	55.1613	0.321174	-0.0438873	-0.0588468	0.00265551	0.00797705	-0.016983
YYGXYXP19001171	4	88	2.96	4	48.8	34.6	55.4545	0.338945	-0.0436893	-0.0624432	-0.000534647	-0.00620898	-0.00520765
YYGXYXS19120901	4	87.6	4.4	8	48.9	36.4	55.8219	0.361207	-0.0405945	-0.0583329	0.00390769	-0.0045132	0.00573788
YYGXYXP19000280	3	94	6.79	6	53.4	30.1	56.8085	0.420993	-0.0423148	-0.056297	-0.00512564	-0.00821154	0.0190069
YYGXYXP19002150	4	86	2.97	8	49	35.5	56.9767	0.431188	-0.0410225	-0.0599916	0.00354459	0.00113529	-0.00158659
YYGXYXS19121504	5	88	6.5	4	51	39	57.9545	0.490441	-0.0396607	-0.0556372	-0.000736587	0.00220243	0.00950113
YYGXYXC22107601	1	90	1.09	2	52.7	46	58.5556	0.526862	-0.0454596	-0.0630775	-0.00219842	-0.00788287	0.00861011
YYGXYXP19002184	4	88	2.5	5	52	40.8	59.0909	0.559303	-0.0383728	-0.0492866	0.000907393	-0.00208491	0.00379719
YYGXYXP19000297	4	88	3.59	10.1	52.1	41	59.2045	0.56619	-0.0447432	-0.0626646	0.00390179	0.00979395	-0.0132629
YYGXYXC20049713	3	91	3.1	13.6	54.1	45.6	59.4505	0.581097	-0.0447235	-0.0649842	-0.00181906	0.00386786	0.0164292
YYGXYXC21152502	3	77.2	1.2	3	46.1	36.8	59.715	0.597124	-0.0440365	-0.0618333	-0.000261272	0.000274709	0.0156479
YYGXYXQ21042489	2	90.9	4.81	2	54.5	40.1	59.956	0.611726	-0.0421949	-0.0578472	-0.00463545	0.00651308	-0.0120549
YYGXYXQ20092492	4	86.4	2.58	10.8	52	42.8	60.1852	0.625615	-0.0403579	-0.0605851	-0.00229351	-0.000390557	-0.0112549
YYGXYXP19000042	3	95	2.27	2	57.2	31.6	60.2105	0.627151	-0.0407488	-0.0595285	-0.000333	-0.00937264	0.00949755
YYGXYXQ21046022	2	90	3.9	9	54.3	46.1	60.3333	0.634593	-0.0414568	-0.0577399	-0.00110981	0.00435582	0.000250667
YYGXYXC22111004	1	84	2.67	6	51.2	35.4	60.9524	0.672106	-0.0413068	-0.0601046	0.00153251	0.000945939	0.00223498
YYGXYXC22197403	2	86.4	3.5	3.8	52.7	41	60.9954	0.674711	-0.0424375	-0.0594416	-0.00251339	-8.50448e-05	0.0028944
YYGXYXC22112701	1	93.6	10.32	5.8	57.1	46.9	61.0043	0.675251	-0.0403726	-0.0586667	-0.00427893	0.00310963	0.000251901
YYGXYXC21171103	3	89.6	2.9	4.7	54.9	44.7	61.2723	0.691494	-0.0401835	-0.0597728	0.00650685	-0.00370346	-0.010877
YYGXYXS18092201	4	88.4	6.13	6	54.36	36.1	61.4932	0.70488	-0.0412262	-0.0585892	-0.00419932	-0.000519081	0.000878468
YYGXYXC22111403	1	90	5.64	6.6	55.4	37.3	61.5556	0.708657	-0.0419847	-0.060568	-0.000205904	0.00107225	0.00396153
YYGXYXP19001832	4	81	2.13	6	50.4	41.8	62.2222	0.749057	-0.0411837	-0.0598714	0.00370487	0.00122699	-0.000684309
YYGXYXC22052901	2	92	7.58	9	57.4	46.1	62.3913	0.759303	-0.0427266	-0.0554389	0.00769284	0.0119813	0.0124488
YYGXYXC21094312	3	85	4.9	16.8	53.1	40.6	62.4706	0.764107	-0.043212	-0.0620045	-0.000183485	-0.00495492	0.00277634
YYGXYXC22111401	2	87	4.4	3.1	54.4	46.9	62.5287	0.767631	-0.0401931	-0.0608501	-0.00342466	-0.00208931	0.00399718
YYGXYXC21135803	3	97	3.77	7.7	61.3	49.3	63.1959	0.808059	-0.0429168	-0.0568652	-0.00418286	-0.0023032	-0.00728322
YYGXYXP20009392	3	82	3.45	15	51.9	41.7	63.2927	0.813925	-0.0444023	-0.0587348	0.00257655	0.00259559	-0.0088494
YYGXYXC21122601	3	95	3.97	5.5	60.5	50	63.6842	0.837651	-0.0411988	-0.0618209	-0.00778763	0.00433874	0.00188423
YYGXYXP19000437	4	89	2.4	6	57	44	64.0449	0.859511	-0.0391761	-0.0588081	-0.00135137	-0.000299244	0.0131958
YYGXYXP19000295	4	86	2.6	9.5	55.3	45	64.3023	0.875108	-0.0402855	-0.0551676	0.00758807	0.00401853	0.0122936
YYGXYXP21018444	2	90	2.27	3	58.2	47.9	64.6667	0.897186	-0.0417979	-0.047599	-0.00154256	0.0070888	-0.0114603
YYGXYXC22022502	2	98	3.87	3.5	63.6	55.4	64.898	0.911202	-0.0433209	-0.0582335	-0.00831539	-0.00738336	0.0110381
YYGXYXP20012017	2	94.3	3.86	6	61.4	45.2	65.1113	0.924133	-0.0426523	-0.0615711	-0.00446706	0.00170614	-0.00059517
YYGXYXP19000715	4	89	7.9	8.9	58.2	48.2	65.3933	0.941217	-0.0427661	-0.0587067	-0.00227802	0.00131134	0.00585958
YYGXYXC21156402	3	83.9	1.56	8.9	55	46	65.5542	0.950972	-0.0411399	-0.0601182	0.00854446	-0.000414889	-0.0046026
YYGXYXS18091206	5	88.6	6.27	5	58.8	46.9	66.3657	1.00014	-0.0413315	-0.0616587	-0.00201042	0.00282324	-0.0150416
YYGXYXP21020222	2	89	4.65	10.4	59.1	52.4	66.4045	1.0025	-0.0441689	-0.0462169	-0.000192378	0.00596397	0.00687851
YYGXYXP21020221	2	86	1.19	3.2	57.5	51.5	66.8605	1.03013	-0.0452232	-0.0436133	-0.0010282	-0.00524295	0.00602724
YYGXYXC21056215	3	88.3	4	14.3	59.3	45.1	67.1574	1.04812	-0.0414612	-0.0615901	0.00489113	0.00724437	-0.00466239
YYGXYXP20009129	3	82.5	3.98	5.6	55.9	48	67.7576	1.08449	-0.0417037	-0.0500103	-0.00211706	-0.00228043	0.00253263
YYGXYXC21139602	3	92	2.39	6.4	62.8	52.6	68.2609	1.11499	-0.0451921	-0.0581965	0.00298836	-0.00176101	0.00474254
YYGXYXP19000819	4	88	4.99	7.3	60.6	53	68.8636	1.15152	-0.0427448	-0.0632673	0.00371257	0.00499034	-0.00606687
YYGXYXC21135604	3	89.4	3.27	4.8	62.1	51.6	69.4631	1.18784	-0.0420138	-0.061625	0.00252207	-0.00124109	-0.0125868
YYGXYXC21150302	3	90.5	2.09	6.4	63.2	53.6	69.8343	1.21033	-0.0440931	-0.061035	-0.00596081	-0.00451357	0.00231293
YYGXYXC22113601	1	86.4	3.56	4.6	60.7	46.9	70.2546	1.23581	-0.0459466	-0.0594665	-0.00721652	0.000400398	0.00665302
YYGXYXC21159701	3	92	2.33	9.3	64.8	51.3	70.4348	1.24673	-0.0423575	-0.0609515	0.00547936	-0.00604123	-0.00478938
YYGXYXP19002091	4	89	5.43	7	62.7	46.1	70.4494	1.24761	-0.0406147	-0.0549317	0.00261299	-0.000339339	0.0180141
YYGXYXP19002188	4	82	5.44	6.2	59.3	51.1	72.3171	1.36079	-0.0424037	-0.0622159	-0.00170037	-0.00292614	0.00357807
YYGXYXC22016303	2	80.6	2.6	1.9	60.7	53.2	75.3102	1.54217	-0.0418472	-0.0602027	0.00153283	0.0021524	-0.00728965
YYGXYXC21147101	3	87	3.21	5.8	66	51.5	75.8621	1.57561	-0.0434172	-0.0551209	0.00412197	-0.00766835	-0.00642224
YYGXYXP19002653	4	85	2.99	4.9	65	57.8	76.4706	1.61249	-0.0440128	-0.060612	0.0048991	0.00704654	0.00210077
YYGXYXP21012842	2	89	4.24	3	68.2	58.6	76.6292	1.6221	-0.0418453	-0.0545302	0.00160982	-0.00341814	0.00418151
YYGXYXC22040202	1	81.8	1.5	6.9	62.8	52.8	76.7726	1.63079	-0.0384362	-0.0594187	0.000666567	-0.00277453	-0.0098586
YYGXYXC22113603	1	80	2	3.4	63.7	55.4	79.625	1.80364	-0.0443085	-0.0593544	-0.00587219	-0.00738045	0.0139585
YYGXYXC21102810	3	89	4.4	10	72.6	57.8	81.573	1.92169	-0.0424516	-0.058439	-0.000200462	0.00486444	-0.00341214
YYGXYXC21116102	3	90.1	2.3	3.4	74	65.4	82.131	1.9555	-0.0424748	-0.0530394	0.000573572	-0.00186169	0.00113979
YYGXYXC21146103	3	80.63	2	3.9	66.8	54.5	82.8476	1.99892	-0.0402361	-0.0608454	0.00241326	-0.00244347	-0.00931351
YYGXYXQ21042678	2	79.6	1.6	6.7	66	58	82.9146	2.00298	-0.0397768	-0.0543939	0.00272643	-0.00324225	-0.0126938
YYGXYXC22107604	2	83	1.39	3.1	69.8	50.8	84.0964	2.0746	-0.0462247	-0.0607818	0.00122755	-0.00131644	0.00760157
	Mean	88.0413	3.66861	6.66358	44.0389	33.7099	50.0811
	SD	5.03219	1.77923	3.2613	14.3896	13.2083	16.4398

## Sheet: Duroc_76 GSF
ID	Fresh semen motility (100%)	Post-thaw sperm motility (100%)	Recovery rate (100%)	Z_score
D6766	94	80.2	0.853191	2.23251
D312-4	86	73.2	0.851163	2.21364
D3617	95	80.2	0.844211	2.14895
D6762	93	77.6	0.834409	2.05775
D260-13	89.8	73.1	0.814031	1.86815
D210974	90	73	0.811111	1.84098
D381-3	87	70	0.804598	1.78038
D3774	97	77.4	0.797938	1.71842
D255-4	89	71	0.797753	1.71669
D4648	95	75.3	0.792632	1.66904
D3228	80	63.2	0.79	1.64456
D4230	92	72.4	0.786957	1.61624
D3136	87.7	68.9	0.785633	1.60392
D3826	96	75.1	0.782292	1.57284
D4944	81	63.3	0.781481	1.5653
D40933	87	67.9	0.78046	1.55579
D1845	86	67	0.77907	1.54286
D7969	88	67.7	0.769318	1.45213
D29-4	93	71.5	0.768817	1.44747
D6225	87	66.7	0.766667	1.42746
D4902	89	68.2	0.766292	1.42397
D260-12	89	68.2	0.766292	1.42397
D41810	91	69.2	0.76044	1.36952
D6384	91	69.1	0.759341	1.35929
D41663	92.5	70	0.756757	1.33525
D41136	85	64.3	0.756471	1.33259
D43443	92.6	69.9	0.75486	1.3176
D40-3	88	66.3	0.753409	1.3041
D3939	85	63.9	0.751765	1.2888
D6489	89	66.8	0.750562	1.27761
D43377	91	68.3	0.750549	1.2775
D352-2	87	65.2	0.749425	1.26704
D2957	85	63.7	0.749412	1.26691
D41119	81.3	60.8	0.747847	1.25236
D95-4	91.4	68.3	0.747265	1.24694
D6421	89	66.5	0.747191	1.24625
D1091-4	88	65.7	0.746591	1.24067
D13802	84	62.3	0.741667	1.19485
D41899	94	69.7	0.741489	1.1932
D4539	95	70.3	0.74	1.17934
D4634	92.2	68	0.737527	1.15633
D43469	94	69.2	0.73617	1.14371
D4650	92	67.7	0.73587	1.14091
D2996	88.1	64.7	0.734393	1.12717
D2982	84	61.5	0.732143	1.10624
D41808	88.1	64.5	0.732123	1.10605
D3244	82	60	0.731707	1.10218
D385-1	92	67.3	0.731522	1.10046
D6460	82	59.9	0.730488	1.09084
D29-3	84.8	61.9	0.729953	1.08586
D42176	86	62.6	0.727907	1.06682
D2909	80	58.2	0.7275	1.06304
D7705	86	62.5	0.726744	1.056
D5670	86	62.4	0.725581	1.04519
D200-12	88	63.8	0.725	1.03978
D43448	90	65.2	0.724444	1.03461
D385-2	95	68.7	0.723158	1.02264
D6582	89	64.2	0.721348	1.0058
D3731	86.8	62.6	0.721198	1.0044
D45370	91	65.6	0.720879	1.00143
D4925	90	64.8	0.72	0.993255
D14407	89	64	0.719101	0.984891
D42689	96	69	0.71875	0.981624
D40925	83.8	60	0.71599	0.955948
D6532	92	65.8	0.715217	0.948756
D5272	86	61.5	0.715116	0.947815
D7179	83	59.3	0.714458	0.941688
D3771	96	68.5	0.713542	0.933164
D4628	89	63.5	0.713483	0.93262
D271-1	94	66.9	0.711702	0.916048
D4247	88	62.4	0.709091	0.891753
D41193	91	64.4	0.707692	0.87874
D206048	91.9	64.9	0.706202	0.864877
D3438	85	60	0.705882	0.861899
D2926	90	63.5	0.705556	0.858859
D3604	85	59.9	0.704706	0.850953

## Sheet: Duroc_76 PSF
ID	Fresh semen motility (100%)	Post-thaw sperm motility (100%)	Recovery rate (100%)	Z_score
D2394	96	24.7	0.257292	-3.31194
D42152	82.9	23.2	0.279855	-3.102
D4223	86	25.2	0.293023	-2.97948
D310-2	91	27	0.296703	-2.94524
D5375	87	26.6	0.305747	-2.86109
D2336	91	28.5	0.313187	-2.79187
D40990	86.8	30.2	0.347926	-2.46864
D3932	92.6	32.8	0.354212	-2.41016
D3029	92	32.7	0.355435	-2.39878
D12503	90	32	0.355556	-2.39766
D2395	87.2	31.6	0.362385	-2.33411
D6572	96	36.1	0.376042	-2.20705
D3665	92	34.7	0.377174	-2.19651
D42680	83.7	33.4	0.399044	-1.99303
D4646	81	32.5	0.401235	-1.97265
D8266	88	36.4	0.413636	-1.85726
D3444	96	39.8	0.414583	-1.84844
D40903	94	39.1	0.415957	-1.83566
D3727	93	38.7	0.416129	-1.83406
D3291	92.9	39.8	0.428418	-1.71973
D3718	94	40.6	0.431915	-1.68719
D6569	84	36.6	0.435714	-1.65183
D40411	92	40.1	0.43587	-1.65039
D3248	81.4	36.1	0.443489	-1.5795
D6463	90.9	40.9	0.449945	-1.51943
D3131	92	41.4	0.45	-1.51892
D40977	85.3	38.7	0.453693	-1.48456
D3339	94	42.7	0.454255	-1.47932
D2943	86.3	39.4	0.456547	-1.458
D7168	87	39.8	0.457471	-1.4494
D3762	95	43.7	0.46	-1.42587
D6519	89.2	41.1	0.460762	-1.41878
D3292	93	42.9	0.46129	-1.41387
D2267	96	44.4	0.4625	-1.40261
D40422	92	42.6	0.463043	-1.39756
D6491	84.3	39.1	0.46382	-1.39033
D210025	90.2	42.2	0.467849	-1.35284
D5664	90.1	42.3	0.469478	-1.33768
D4631	97	45.8	0.472165	-1.31269
D4666	93.5	44.4	0.474866	-1.28755
D12102	90	43	0.477778	-1.26046
D6737	89	42.8	0.480899	-1.23142
D386-4	93	45.1	0.484946	-1.19376
D7478	86.4	42	0.486111	-1.18293
D3436	85.8	41.8	0.487179	-1.17299
D275	95	46.4	0.488421	-1.16143
D4140	87	42.5	0.488506	-1.16065
D2901	94	46	0.489362	-1.15268
D7444	86.6	42.4	0.489607	-1.1504
D3439	93	45.7	0.491398	-1.13374
D5012	90.7	44.8	0.493936	-1.11012
D2963	80	40	0.5	-1.0537
D7454	88.8	44.4	0.5	-1.0537
D3094	85	42.5	0.5	-1.0537
D1878	95	47.6	0.501053	-1.04391
D6520	82.7	41.6	0.503023	-1.02557
D42619	94	47.3	0.503191	-1.024
D6514	86	43.4	0.504651	-1.01042
D6740	95	48	0.505263	-1.00473
D3221	92	46.5	0.505435	-1.00313
D2314	85	43.1	0.507059	-0.988022
D1895	95	48.2	0.507368	-0.985141
D6467	91	46.2	0.507692	-0.982127
D6553	92	46.8	0.508696	-0.972792
D6598	88	44.8	0.509091	-0.969114
D100361	93.5	47.7	0.51016	-0.959163
D7442	88	44.9	0.510227	-0.958541
D41626	95.1	48.7	0.512093	-0.941186
D3689	89	45.6	0.51236	-0.938702
D205	85	43.6	0.512941	-0.93329
D210980	89.9	46.3	0.515017	-0.913979
D3194	96	49.7	0.517708	-0.888935
D222-6	92	47.7	0.518478	-0.881771
D2908	97	50.3	0.518557	-0.881041
D4630	88.1	45.7	0.518729	-0.879441
D4609	85	44.2	0.52	-0.867612

## Sheet: Yorkshire_30 GSF
ID	Fresh semen motility (100%)	Post-thaw sperm motility (100%)	Recovery rate (100%)	Z_score
YYGXYXC22107604	83	69.8	0.840964	2.0746
YYGXYXQ21042678	79.6	66	0.829146	2.00298
YYGXYXC21146103	80.63	66.8	0.828476	1.99892
YYGXYXC21116102	90.1	74	0.82131	1.9555
YYGXYXC21102810	89	72.6	0.81573	1.92169
YYGXYXC22113603	80	63.7	0.79625	1.80364
YYGXYXC22040202	81.8	62.8	0.767726	1.63079
YYGXYXP21012842	89	68.2	0.766292	1.6221
YYGXYXP19002653	85	65	0.764706	1.61249
YYGXYXC21147101	87	66	0.758621	1.57561
YYGXYXC22016303	80.6	60.7	0.753102	1.54217
YYGXYXP19002188	82	59.3	0.723171	1.36079
YYGXYXP19002091	89	62.7	0.704494	1.24761
YYGXYXC21159701	92	64.8	0.704348	1.24673
YYGXYXC22113601	86.4	60.7	0.702546	1.23581
YYGXYXC21150302	90.5	63.2	0.698343	1.21033
YYGXYXC21135604	89.4	62.1	0.694631	1.18784
YYGXYXP19000819	88	60.6	0.688636	1.15152
YYGXYXC21139602	92	62.8	0.682609	1.11499
YYGXYXP20009129	82.5	55.9	0.677576	1.08449
YYGXYXC21056215	88.3	59.3	0.671574	1.04812
YYGXYXP21020221	86	57.5	0.668605	1.03013
YYGXYXP21020222	89	59.1	0.664045	1.0025
YYGXYXS18091206	88.6	58.8	0.663657	1.00014
YYGXYXC21156402	83.9	55	0.655542	0.950972
YYGXYXP19000715	89	58.2	0.653933	0.941217
YYGXYXP20012017	94.3	61.4	0.651113	0.924133
YYGXYXC22022502	98	63.6	0.64898	0.911202
YYGXYXP21018444	90	58.2	0.646667	0.897186
YYGXYXP19000295	86	55.3	0.643023	0.875108

## Sheet: Yorkshire_30 PSF
ID	Fresh semen motility (100%)	Post-thaw sperm motility (100%)	Recovery rate (100%)	Z_score
YYGXYXC20037004	82	3.3	4.02439	-2.77765
YYGXYXP19000616	94	5.3	5.6383	-2.67985
YYGXYXP19000247	95	8	8.42105	-2.51122
YYGXYXP21012844	87.1	8.1	9.29966	-2.45798
YYGXYXS19124202	87.3	9.2	10.5384	-2.38291
YYGXYXC21132704	84	16.7	19.881	-1.81676
YYGXYXC21108807	75	17.9	23.8667	-1.57524
YYGXYXS19130702	83	20.4	24.5783	-1.53211
YYGXYXC22109203	85	21.9	25.7647	-1.46022
YYGXYXP21018781	94.2	25.5	27.0701	-1.38111
YYGXYXP19001837	82.1	22.9	27.8928	-1.33126
YYGXYXS19124305	97	27.1	27.9381	-1.32851
YYGXYXP20009191	83	23.3	28.0723	-1.32038
YYGXYXS18092901	90	26.5	29.4444	-1.23723
YYGXYXP21020115	91.6	27	29.476	-1.23532
YYGXYXP19002076	87.1	26	29.8507	-1.21261
YYGXYXP19003180	91	27.6	30.3297	-1.18359
YYGXYXP20016078	82	24.9	30.3659	-1.18139
YYGXYXC21158502	92.1	28	30.4017	-1.17922
YYGXYXP19002088	96	29.9	31.1458	-1.13413
YYGXYXS19130313	82	25.7	31.3415	-1.12227
YYGXYXS18099204	91	30.1	33.0769	-1.01711
YYGXYXS19122405	82	27.6	33.6585	-0.981862
YYGXYXC22040602	95	32	33.6842	-0.980307
YYGXYXP19003102	83.7	28.8	34.4086	-0.93641
YYGXYXC21126203	92	31.7	34.4565	-0.933506
YYGXYXS18095302	84	29	34.5238	-0.929428
YYGXYXP19003267	87	30.6	35.1724	-0.890124
YYGXYXQ21047168	81.8	29	35.4523	-0.873162
YYGXYXS18100601	82	29.1	35.4878	-0.871011
