# Supplementary material for: Genome-Wide Association and Meta-Analysis Identify Candidate Genes for Sperm Freezability in Duroc and Yorkshire Boars
Source: Int J Mol Sci. 2026 Jul 22;27(14):6506. doi: 10.3390/ijms27146506 (PMC13410469; doi:10.3390/ijms27146506)
Supplement: Supplementary file 1 [file ijms-27-06506-s001.zip › Supplementary Table S2.xlsx]

## Sheet: Sheet1
Supplementary Table 2. Summary statistics of sperm freezability traits in Duroc and Yorkshire boars
Breed	Number	Fresh semen motility (100%)	Post-thaw sperm motility (100%)	Recovery rate (100%)	CV	h²
Duroc	382	90.09±4.37	55.23±9.92	61.32±10.76	0.19	0.35±0.11
Yorkshire	151	88.04±5.03	44.04±14.39	50.08±16.44	0.32	0.30±0.23
Note: Mean±SD = Mean ± standard deviation; H²: Heritability; CV: Coefficient of variation (Post-thaw sperm motility).
