# Supplementary material for: Genome-Wide Association and Meta-Analysis Identify Candidate Genes for Sperm Freezability in Duroc and Yorkshire Boars
Source: Int J Mol Sci. 2026 Jul 22;27(14):6506. doi: 10.3390/ijms27146506 (PMC13410469; doi:10.3390/ijms27146506)
Supplement: Supplementary file 1 [file ijms-27-06506-s001.zip › Supplementary Table S3.xlsx]

## Sheet: Sheet1
Supplementary Table 3. Genotype summary of 33 significant SNPs associated with sperm freezability in Yorkshire boars.
Breed	SNP ID	Genotype (counts)	Fresh semen motility (100%)	Post-thaw sperm motility (100%)	Recovery rate (100%)	Chr	BP	P-value	Candidate	Length
Yorkshire	yz_rs336886585	AA (11)	88.62±3.21	51.61±8.70	58.25±9.46ᵃ	1	256013493	5.59e-06	-	-
		AG (64)	87.26±5.04	48.23±12.75	55.34±14.69ᵃ
		GG (76)	88.61±5.20	39.41±14.91	44.47±16.79ᵇ
	rs345176364	CC (76)	88.61±5.20	39.41±14.91	44.47±16.79ᵇ	1	256013585	5.59e-06	-	-
		TC (64)	87.26±5.04	48.23±12.75	55.34±14.69ᵃ
		TT (11)	88.62±3.21	51.61±8.70	58.25±9.46ᵃ
	yz_rs343949448	CC (1)	80.60±0.00	60.70±0.00	75.31±0.00ᵃ	4	79368383	3.56e-05	-	-
		CT (25)	88.45±4.73	52.28±10.28	59.21±12.09ᵃ
		TT (125)	88.02±5.08	42.26±14.52	48.05±16.51ᵇ
	yz_rs1111156225	CC (1)	80.60±0.00	60.70±0.00	75.31±0.00ᵃ	4	79399302	1.51e-05	-	-
		CT (27)	88.46±4.89	52.84±10.09	59.87±11.91ᵃ
		TT (123)	88.01±5.06	41.97±14.46	47.73±16.43ᵇ
	yz_4_79411967	GG (1)	80.60±0.00	60.70±0.00	75.31±0.00ᵃ	4	79411967	2.47e-05	-	-
		GT (32)	88.40±4.56	51.98±10.66	58.91±12.43ᵃ
		TT (118)	88.01±5.14	41.74±14.51	47.47±16.49ᵇ
	yz_rs328445471	CC (1)	80.60±0.00	60.70±0.00	75.31±0.00ᵃ	4	79467095	4.71e-05	-	-
		CT (31)	88.47±4.61	51.81±10.78	58.66±12.55ᵃ
		TT (119)	87.99±5.12	41.88±14.52	47.64±16.52ᵇ
	yz_rs695419207	AA (1)	80.60±0.00	60.70±0.00	75.31±0.00ᵃ	4	79499905	0.000101	-	-
		AG (29)	88.40±4.47	51.44±11.00	58.28±12.79ᵃ
		GG (121)	88.02±5.15	42.13±14.54	47.91±16.53ᵇ
	yz_rs334960487	CC (1)	80.60±0.00	60.70±0.00	75.31±0.00ᵃ	4	79499906	3.8e-05	-	-
		CT (31)	88.41±4.63	51.98±10.83	58.91±12.64ᵃ
		TT (119)	88.01±5.12	41.83±14.47	47.57±16.45ᵇ
	yz_rs712812837	AA (1)	80.60±0.00	60.70±0.00	75.31±0.00ᵃ	4	79499907	0.000101	-	-
		AG (29)	88.40±4.47	51.44±11.00	58.28±12.79ᵃ
		GG (121)	88.02±5.15	42.13±14.54	47.91±16.53ᵇ
	yz_rs325129260	CC (121)	88.02±5.15	42.13±14.54	47.91±16.53ᵇ	4	79499912	0.000101	-	-
		TC (29)	88.40±4.47	51.44±11.00	58.28±12.79ᵃ
		TT (1)	80.60±0.00	60.70±0.00	75.31±0.00ᵃ
	rs337032814	CC (1)	88.30±0.00	59.30±0.00	67.16±0.00ᵃ	4	80748215	5.36e-05	-	-
		CT (34)	88.37±4.76	51.64±10.99	58.63±13.12ᵃ
		TT (116)	87.94±5.15	41.68±14.52	47.43±16.49ᵇ
	rs343874730	AA (1)	88.30±0.00	59.30±0.00	67.16±0.00ᵃ	4	81281681	1.9e-06	CCDC181	-279422
		AC (36)	88.18±4.86	52.66±11.53	59.96±13.90ᵃ
		CC (114)	88.00±5.13	41.18±14.13	46.81±15.95ᵇ
	rs326627274	AG (35)	88.16±4.67	52.43±11.62	59.70±13.98ᵃ	4	81281693	6.4e-06	CCDC181	-279410
		GG (116)	88.01±5.15	41.51±14.22	47.18±16.06ᵇ
	yz_rs326774949	CTRUE (35)	88.16±4.67	52.43±11.62	59.70±13.98ᵃ	4	81304146	6.4e-06	CCDC181	-256957
		TTRUE (116)	88.01±5.15	41.51±14.22	47.18±16.06ᵇ
	yz_rs690591065	CC (26)	88.36±3.89	49.62±12.09	56.21±13.73ᵃ	5	15498561	0.000111	DHH|NCKAP5L	-1.78184
		CT (74)	87.59±5.11	44.75±13.81	51.08±15.86ᵃᵇ
		TT (51)	88.53±5.45	40.17±15.40	45.50±17.52ᵇ
	rs711116728	AA (26)	88.36±3.89	49.62±12.09	56.21±13.73ᵃ	5	15498562	0.000111	DHH|NCKAP5L	-1.78186
		AG (74)	87.59±5.11	44.75±13.81	51.08±15.86ᵃᵇ
		GG (51)	88.53±5.45	40.17±15.40	45.50±17.52ᵇ
	rs335125992	AA (51)	88.53±5.45	40.17±15.40	45.50±17.52ᵇ	5	15498572	0.000111	DHH|NCKAP5L	-1.78199
		GA (74)	87.59±5.11	44.75±13.81	51.08±15.86ᵃᵇ
		GG (26)	88.36±3.89	49.62±12.09	56.21±13.73ᵃ
	rs701922360	AA (51)	88.53±5.45	40.17±15.40	45.50±17.52ᵇ	5	15498577	0.000111	DHH|NCKAP5L	-1.78205
		GA (74)	87.59±5.11	44.75±13.81	51.08±15.86ᵃᵇ
		GG (26)	88.36±3.89	49.62±12.09	56.21±13.73ᵃ
	rs710355473	CC (26)	88.36±3.89	49.62±12.09	56.21±13.73ᵃ	5	15498578	0.000111	DHH|NCKAP5L	-1.78207
		CT (74)	87.59±5.11	44.75±13.81	51.08±15.86ᵃᵇ
		TT (51)	88.53±5.45	40.17±15.40	45.50±17.52ᵇ
	yz_rs324858095	AA (22)	86.43±4.60	54.28±9.92	62.84±11.50ᵃ	12	10859657	1.89e-05	MAP2K6	-35309
		AG (83)	88.31±5.11	44.08±13.45	49.96±15.26ᵇ
		GG (46)	88.32±5.05	39.06±15.43	44.20±17.32ᵇ
	yz_rs346335445	CC (52)	87.97±4.99	39.84±15.34	45.33±17.51ᵇ	12	10919278	0.000137	MAP2K6	within
		GC (79)	88.52±5.22	44.43±13.64	50.25±15.46ᵇ
		GG (20)	86.34±4.13	53.39±9.93	61.79±11.13ᵃ
	rs325752048	AA (22)	86.43±4.60	54.28±9.92	62.84±11.50ᵃ	12	10919291	1.74e-05	MAP2K6	within
		AG (84)	88.36±5.10	44.12±13.37	49.97±15.16ᵇ
		GG (45)	88.24±5.07	38.88±15.56	44.05±17.49ᵇ
	rs337985165	AA (45)	88.24±5.07	38.88±15.56	44.05±17.49ᵇ	12	10942740	1.74e-05	MAP2K6	within
		GA (84)	88.36±5.10	44.12±13.37	49.97±15.16ᵇ
		GG (22)	86.43±4.60	54.28±9.92	62.84±11.50ᵃ
	yz_rs339964329	AA (20)	86.34±4.13	53.39±9.93	61.79±11.13ᵃ	12	11000091	0.000137	MAP2K6	within
		AG (79)	88.52±5.22	44.43±13.64	50.25±15.46ᵇ
		GG (52)	87.97±4.99	39.84±15.34	45.33±17.51ᵇ
	rs333276729	AA (52)	87.97±4.99	39.84±15.34	45.33±17.51ᵇ	12	11000132	0.000137	MAP2K6	within
		CA (79)	88.52±5.22	44.43±13.64	50.25±15.46ᵇ
		CC (20)	86.34±4.13	53.39±9.93	61.79±11.13ᵃ
	yz_rs323007467	AA (22)	86.43±4.60	54.28±9.92	62.84±11.50ᵃ	12	11039373	1.74e-05	MAP2K6	99410
		AC (84)	88.36±5.10	44.12±13.37	49.97±15.16ᵇ
		CC (45)	88.24±5.07	38.88±15.56	44.05±17.49ᵇ
	rs81240027	AA (46)	88.11±5.09	39.25±15.59	44.57±17.64ᵇ	12	11070702	3.43e-05	MAP2K6	52061
		GA (83)	88.43±5.09	43.98±13.39	49.76±15.13ᵇ
		GG (22)	86.43±4.60	54.28±9.92	62.84±11.50ᵃ
	yz_rs340004542	AA (22)	86.43±4.60	54.28±9.92	62.84±11.50ᵃ	12	11138542	4.06e-05	MAP2K6	119901
		AC (82)	88.52±5.04	44.01±13.47	49.74±15.22ᵇ
		CC (47)	87.95±5.15	39.29±15.42	44.70±17.48ᵇ
	rs81439621	CC (22)	86.43±4.60	54.28±9.92	62.84±11.50ᵃ	12	11138627	3.43e-05	MAP2K6	119986
		CT (83)	88.43±5.09	43.98±13.39	49.76±15.13ᵇ
		TT (46)	88.11±5.09	39.25±15.59	44.57±17.64ᵇ
	yz_rs320517487	AA (18)	87.51±5.18	34.59±11.39	39.55±12.63ᶜ	18	54892770	5.63e-05	-	-
		AG (77)	87.81±5.20	42.25±16.02	48.27±18.66ᵇ
		GG (56)	88.53±4.80	49.53±10.27	55.96±11.42ᵃ
	rs338551383	CC (18)	87.51±5.18	34.59±11.39	39.55±12.63ᶜ	18	54892829	5.63e-05	-	-
		CT (77)	87.81±5.20	42.25±16.02	48.27±18.66ᵇ
		TT (56)	88.53±4.80	49.53±10.27	55.96±11.42ᵃ
	rs324725317	CC (56)	88.53±4.80	49.53±10.27	55.96±11.42ᵃ	18	54892874	5.63e-05	-	-
		TC (77)	87.81±5.20	42.25±16.02	48.27±18.66ᵇ
		TT (18)	87.51±5.18	34.59±11.39	39.55±12.63ᶜ
	yz_rs330694670	GG (18)	87.51±5.18	34.59±11.39	39.55±12.63ᶜ	18	54904058	8.91e-05	-	-
		GT (76)	87.85±5.22	42.34±16.11	48.34±18.77ᵇ
		TT (57)	88.46±4.78	49.29±10.34	55.73±11.46ᵃ
Note: Chr denotes Chromosomes, Length indicates the relative distance between the SNP site and the candidate gene on the chromosome; “-” in the candidate gene indicates that no gene is found upstream or downstream of the site, while “within” indicates that the SNP site is located inside the candidate gene
