# Supplementary material for: Genome-Wide Association and Meta-Analysis Identify Candidate Genes for Sperm Freezability in Duroc and Yorkshire Boars
Source: Int J Mol Sci. 2026 Jul 22;27(14):6506. doi: 10.3390/ijms27146506 (PMC13410469; doi:10.3390/ijms27146506)
Supplement: Supplementary file 1 [file ijms-27-06506-s001.zip › Supplementary Table S4.xlsx]

## Sheet: Sheet1
Supplementary Table 4. Genotype summary of 10 significant SNPs associated with sperm freezability in Duroc boars.
Breed	SNP ID	Genotype (counts)	Fresh semen motility (100%)	Post-thaw sperm motility (100%)	Recovery rate (100%)	Chr	BP	P-value	Gene	Length
Duroc	rs322459109	AA (344)	90.21±4.28	55.98±9.29	62.09±10.09ᵃ	3	28740390	9.48e-05	PARN	within
		GA (37)	88.85±4.99	48.75±12.66	54.82±13.79ᵇ
		GG (1)	96±NA	36.10±NA	37.60±NAᵇ
	rs333542706	CC (344)	90.21±4.28	55.98±9.29	62.09±10.09ᵃ	3	28740405	9.48e-05	PARN	within
		TC (37)	88.85±4.99	48.75±12.66	54.82±13.79ᵇ
		TT (1)	96±NA	36.10±NA	37.60±NAᵇ
	rs346121940	CC (344)	90.21±4.28	55.98±9.29	62.09±10.09ᵃ	3	28740414	9.48e-05	PARN	within
		TC (37)	88.85±4.99	48.75±12.66	54.82±13.79ᵇ
		TT (1)	96±NA	36.10±NA	37.60±NAᵇ
	rs324883175	CC (344)	90.21±4.28	55.98±9.29	62.09±10.09ᵃ	3	28740429	9.48e-05	PARN	within
		AC (37)	88.85±4.99	48.75±12.66	54.82±13.79ᵇ
		AA (1)	96±NA	36.10±NA	37.60±NAᵇ
	rs323242995	CC (126)	89.94±4.46	56.93±10.09	63.31±10.89ᵃ	12	8572789	7.88e-07	SOX9	-69369
		TC (202)	90.20±4.29	54.50±9.99	60.43±10.82ᵇ
		TT (54)	90.08±4.53	54.01±8.84	60.04±9.72ᵇ
	yz_12_9366955	AA (63)	90.39±4.36	54.39±9.20	60.18±9.80ᵃᵇ	12	9366955	5.16e-05	-	-
		AG (198)	90.09±4.30	54.47±9.76	60.49±10.67ᵇ
		GG (121)	89.94±4.52	56.92±10.39	63.29±11.20ᵃ
	yz_rs336977230	AA (90)	90.41±4.62	54.74±8.61	60.57±9.19ᵇ	12	9752008	9.56e-05	-	-
		GA (205)	90.06±4.23	53.93±9.70	59.95±10.82ᵇ
		GG (87)	89.86±4.45	58.80±10.91	65.34±11.25ᵃ
	yz_rs325622895	CC (76)	90.19±4.28	59.86±10.25	66.32±10.69ᵃ	12	9807642	7.6e-06	-	-
		CT (207)	89.87±4.35	53.89±9.86	60.02±10.93ᵇ
		TT (99)	90.49±4.49	54.46±8.76	60.20±9.34ᵇ
	rs81439391	AA (99)	90.49±4.49	54.46±8.76	60.20±9.34ᵇ	12	9807657	1.85e-05	-	-
		CA (208)	89.86±4.34	53.95±9.87	60.10±10.95ᵇ
		CC (75)	90.22±4.30	59.79±10.30	66.21±10.72ᵃ
	rs81439393	CC (99)	90.49±4.49	54.46±8.76	60.20±9.34ᵇ	12	9807688	7.6e-06	-	-
		GC (207)	89.87±4.35	53.89±9.86	60.02±10.93ᵇ
		GG (76)	90.19±4.28	59.86±10.25	66.32±10.69ᵃ
