# Supplementary material for: Genome-Wide Association and Meta-Analysis Identify Candidate Genes for Sperm Freezability in Duroc and Yorkshire Boars
Source: Int J Mol Sci. 2026 Jul 22;27(14):6506. doi: 10.3390/ijms27146506 (PMC13410469; doi:10.3390/ijms27146506)
Supplement: Supplementary file 1 [file ijms-27-06506-s001.zip › Supplementary Table S5.xlsx]

## Sheet: Sheet1
Supplementary Table 5. Meta-analysis of candidate genes associated with boar sperm freezability in boars.
SNP ID	Chr	BP	P-value	Candidate	Length
yz_rs336886585	1	256013493	9.18e-05	-	-
rs318643485	2	133446088	0.000102	-	-
yz_rs346137756	3	112273071	8.26e-05	MPV17|DRC1	439150
rs324883175	3	28740429	9.48e-05	PARN	within
rs346121940	3	28740414	9.48e-05	PARN	within
rs322459109	3	28740390	9.48e-05	PARN	within
rs333542706	3	28740405	9.48e-05	PARN	within
rs343874730	4	81281681	1.9e-06	CCDC181	279422
rs337032814	4	80748215	5.36e-05	-	-
rs81438940	12	8155319	2.73e-05	SOX9	-
yz_12_9412094	12	9412094	9.85e-05	-	-
yz_12_9366955	12	9366955	5.16e-05	-	-
Note: Chr denotes Chromosomes, Length indicates the relative distance between the SNP site and the candidate gene on the chromosome; “-” in the candidate gene indicates that no gene is found upstream or downstream of the site, while “within” indicates that the SNP site is located inside the candidate gene.
