# Supplementary material for: Genome-Wide Association and Meta-Analysis Identify Candidate Genes for Sperm Freezability in Duroc and Yorkshire Boars
Source: Int J Mol Sci. 2026 Jul 22;27(14):6506. doi: 10.3390/ijms27146506 (PMC13410469; doi:10.3390/ijms27146506)
Supplement: Supplementary file 1 [file ijms-27-06506-s001.zip › Supplementary Table S6.xlsx]

## Sheet:  Yorkshire
Supplementary Table 6. Association analysis of variants polymorphism with sperm freezability in Yorkshire boars.
ID	Gene	Sperm recovery rate (Genotype)			Additive_effect	Dominant_effect
rs326627274	CCDC181	59.70±13.98 (AG)	47.18±16.06 (GG)		/	/
rs343874730	CCDC181	67.16±0.00 (AA)	59.96±13.90 (AC)	46.81±15.95 (CC)	10.175	2.975
rs335125992	DHH|NCKAP5L	45.50±17.52 (AA)	51.08±15.86 (GA)	56.21±13.73 (GG)	5.355	0.225
rs701922360	DHH|NCKAP5L	45.50±17.52 (AA)	51.08±15.86 (GA)	56.21±13.73 (GG)	5.355	0.225
rs710355473	DHH|NCKAP5L	56.21±13.73 (CC)	51.08±15.86 (CT)	45.50±17.52 (TT)	5.355	0.225
rs711116728	DHH|NCKAP5L	56.21±13.73 (AA)	51.08±15.86 (AG)	45.50±17.52 (GG)	5.355	0.225
yz_rs690591065	DHH|NCKAP5L	56.21±13.73 (CC)	51.08±15.86 (CT)	45.50±17.52 (TT)	5.355	0.225
rs325752048	MAP2K6	62.84±11.50 (AA)	49.97±15.16 (AG)	44.05±17.49 (GG)	9.395	-3.475
rs333276729	MAP2K6	45.33±17.51 (AA)	50.25±15.46 (CA)	61.79±11.13 (CC)	8.23	-3.31
rs337985165	MAP2K6	44.05±17.49 (AA)	49.97±15.16 (GA)	62.84±11.50 (GG)	9.395	-3.475
rs81240027	MAP2K6	44.57±17.64 (AA)	49.76±15.13 (GA)	62.84±11.50 (GG)	9.135	-3.945
rs81439621	MAP2K6	62.84±11.50 (CC)	49.76±15.13 (CT)	44.57±17.64 (TT)	9.135	-3.945
yz_rs323007467	MAP2K6	62.84±11.50 (AA)	49.97±15.16 (AC)	44.05±17.49 (CC)	9.135	-3.945
yz_rs324858095	MAP2K6	62.84±11.50 (AA)	49.96±15.26 (AG)	44.20±17.32 (GG)	9.32	-3.56
yz_rs339964329	MAP2K6	61.79±11.13 (AA)	50.25±15.46 (AG)	45.33±17.51 (GG)	8.23	-3.31
yz_rs340004542	MAP2K6	62.84±11.50 (AA)	49.74±15.22 (AC)	44.70±17.48 (CC)	9.07	-4.03
yz_rs346335445	MAP2K6	45.33±17.51 (CC)	50.25±15.46 (GC)	61.79±11.13 (GG)	8.23	-3.31
