# Supplementary material for: Genome-Wide Association and Meta-Analysis Identify Candidate Genes for Sperm Freezability in Duroc and Yorkshire Boars
Source: Int J Mol Sci. 2026 Jul 22;27(14):6506. doi: 10.3390/ijms27146506 (PMC13410469; doi:10.3390/ijms27146506)
Supplement: Supplementary file 1 [file ijms-27-06506-s001.zip › Supplementary Table S7.xlsx]

## Sheet: Duroc
Supplementary Table 7. Association analysis of variants polymorphism with sperm freezability in Duroc boars.
ID	Gene	Sperm recovery rate (Genotype)			Additive_effect	Dominant_effect
rs322459109	PARN	62.09±10.09 (AA)	54.82±13.79 (GA)	37.60±NA (GG)	-12.245	4.975
rs333542706	PARN	62.09±10.09 (CC)	54.82±13.79 (TC)	37.60±NA (TT)	-12.245	4.975
rs346121940	PARN	62.09±10.09 (CC)	54.82±13.79 (TC)	37.60±NA (CC)	-12.245	4.975
rs324883175	PARN	62.09±10.09 (CC)	54.82±13.79 (AC)	37.60±NA (AA)	-12.245	4.975
rs323242995	SOX9	63.31±10.89 (CC)	60.43±10.82 (TC)	60.04±9.72 (TT)	-1.635	-1.245
